# Supplementary material for: FOXP3 Contributes to TMZ Resistance, Prognosis, and Immune Infiltration in GBM from a Novel Pyroptosis-Associated Risk Signature
Source: Dis Markers. 2022 Apr 1;2022:4534080. doi: 10.1155/2022/4534080 (PMC8993549; doi:10.1155/2022/4534080)
Supplement: Supplementary Materials — Supplementary Data 1: TMZ resistant-related genes derived from GeneCards. Supplementary Data 2: Pyroptosis-related genes derived from GeneCards. Supplementary Data 3: Original data for the Figure 1(b) heat map. Supplementary Data 4: Original data for the Figure 5(c) GO and KEGG analysis. Supplementary Figure S1: Experimental verification revealed that FOXP3 was involved in TMZ resistance [file 4534080.f1.zip]

Archive with 6 entries (6 files):
- Figure S1 (1).pdf
- Supplementary Data 1-genes related to pyroptosis.txt
- Supplementary Data 2-genes related to TMZ resistance.txt
- Supplementary Data 3-heatmap (Fig 1B).txt
- Supplementary Data 4-GO and KEGG analysis (Fig 5C and D).txt
- Supplementary Figure S1.docx
