# Supplementary material for: FOXP3 Contributes to TMZ Resistance, Prognosis, and Immune Infiltration in GBM from a Novel Pyroptosis-Associated Risk Signature
Source: Dis Markers. 2022 Apr 1;2022:4534080. doi: 10.1155/2022/4534080 (PMC8993549; doi:10.1155/2022/4534080)
Supplement: Supplementary Materials — Supplementary Data 1: TMZ resistant-related genes derived from GeneCards. Supplementary Data 2: Pyroptosis-related genes derived from GeneCards. Supplementary Data 3: Original data for the Figure 1(b) heat map. Supplementary Data 4: Original data for the Figure 5(c) GO and KEGG analysis. Supplementary Figure S1: Experimental verification revealed that FOXP3 was involved in TMZ resistance [file 4534080.f1.zip › Supplementary Data 1-genes related to pyroptosis.txt]

Gene Symbol	Description	Category	Gifts	GC Id	Relevance score	GeneCards Link
GSDMD	Gasdermin D	Protein Coding	40	GC08P143553	16.06969643	https://www.genecards.org/cgi-bin/carddisp.pl?gene=GSDMD
GSDME	Gasdermin E	Protein Coding	32	GC07M024699	12.20412064	https://www.genecards.org/cgi-bin/carddisp.pl?gene=GSDME
NLRP3	NLR Family Pyrin Domain Containing 3	Protein Coding	47	GC01P247415	10.39064121	https://www.genecards.org/cgi-bin/carddisp.pl?gene=NLRP3
CASP1	Caspase 1	Protein Coding	50	GC11M105025	9.976214409	https://www.genecards.org/cgi-bin/carddisp.pl?gene=CASP1
GSDMB	Gasdermin B	Protein Coding	36	GC17M039904	8.403057098	https://www.genecards.org/cgi-bin/carddisp.pl?gene=GSDMB
CASP4	Caspase 4	Protein Coding	46	GC11M104942	7.510403156	https://www.genecards.org/cgi-bin/carddisp.pl?gene=CASP4
GSDMC	Gasdermin C	Protein Coding	33	GC08M129705	6.955308914	https://www.genecards.org/cgi-bin/carddisp.pl?gene=GSDMC
NLRP1	NLR Family Pyrin Domain Containing 1	Protein Coding	44	GC17M005499	6.22099781	https://www.genecards.org/cgi-bin/carddisp.pl?gene=NLRP1
GSDMA	Gasdermin A	Protein Coding	36	GC17P039962	5.816351414	https://www.genecards.org/cgi-bin/carddisp.pl?gene=GSDMA
CARD8	Caspase Recruitment Domain Family Member 8	Protein Coding	41	GC19M048900	5.500804424	https://www.genecards.org/cgi-bin/carddisp.pl?gene=CARD8
GZMB	Granzyme B	Protein Coding	45	GC14M024630	5.206937313	https://www.genecards.org/cgi-bin/carddisp.pl?gene=GZMB
IL1B	Interleukin 1 Beta	Protein Coding	47	GC02M112829	5.13670826	https://www.genecards.org/cgi-bin/carddisp.pl?gene=IL1B
GZMA	Granzyme A	Protein Coding	43	GC05P055102	4.758791924	https://www.genecards.org/cgi-bin/carddisp.pl?gene=GZMA
DPP9	Dipeptidyl Peptidase 9	Protein Coding	41	GC19M004675	4.696500778	https://www.genecards.org/cgi-bin/carddisp.pl?gene=DPP9
DPP8	Dipeptidyl Peptidase 8	Protein Coding	38	GC15M065442	4.696500778	https://www.genecards.org/cgi-bin/carddisp.pl?gene=DPP8
NLRC4	NLR Family CARD Domain Containing 4	Protein Coding	44	GC02M032224	4.274158955	https://www.genecards.org/cgi-bin/carddisp.pl?gene=NLRC4
CASP8	Caspase 8	Protein Coding	52	GC02P201233	4.101117611	https://www.genecards.org/cgi-bin/carddisp.pl?gene=CASP8
CASP5	Caspase 5	Protein Coding	44	GC11M104995	3.880427361	https://www.genecards.org/cgi-bin/carddisp.pl?gene=CASP5
AIM2	Absent In Melanoma 2	Protein Coding	42	GC01M159062	3.869830132	https://www.genecards.org/cgi-bin/carddisp.pl?gene=AIM2
ZBP1	Z-DNA Binding Protein 1	Protein Coding	38	GC20M057603	3.637521744	https://www.genecards.org/cgi-bin/carddisp.pl?gene=ZBP1
PYCARD	PYD And CARD Domain Containing	Protein Coding	43	GC16M031201	3.23055315	https://www.genecards.org/cgi-bin/carddisp.pl?gene=PYCARD
NAIP	NLR Family Apoptosis Inhibitory Protein	Protein Coding	40	GC05M070968	3.204629898	https://www.genecards.org/cgi-bin/carddisp.pl?gene=NAIP
DHX9	DExH-Box Helicase 9	Protein Coding	40	GC01P182839	2.979467869	https://www.genecards.org/cgi-bin/carddisp.pl?gene=DHX9
NLRP9	NLR Family Pyrin Domain Containing 9	Protein Coding	35	GC19M055711	2.979467869	https://www.genecards.org/cgi-bin/carddisp.pl?gene=NLRP9
CASP3	Caspase 3	Protein Coding	50	GC04M184627	2.857552528	https://www.genecards.org/cgi-bin/carddisp.pl?gene=CASP3
IL18	Interleukin 18	Protein Coding	43	GC11M112143	2.748860121	https://www.genecards.org/cgi-bin/carddisp.pl?gene=IL18
HMGB1	High Mobility Group Box 1	Protein Coding	44	GC13M030456	2.748828411	https://www.genecards.org/cgi-bin/carddisp.pl?gene=HMGB1
APIP	APAF1 Interacting Protein	Protein Coding	39	GC11M034854	2.728661299	https://www.genecards.org/cgi-bin/carddisp.pl?gene=APIP
KCNQ1OT1	KCNQ1 Opposite Strand/Antisense Transcript 1	RNA Gene	26	GC11M002661	2.162728548	https://www.genecards.org/cgi-bin/carddisp.pl?gene=KCNQ1OT1
MIR223	MicroRNA 223	RNA Gene	22	GC0XP066018	2.116168976	https://www.genecards.org/cgi-bin/carddisp.pl?gene=MIR223
TREM2	Triggering Receptor Expressed On Myeloid Cells 2	Protein Coding	42	GC06M049313	2.104587317	https://www.genecards.org/cgi-bin/carddisp.pl?gene=TREM2
FOXO3	Forkhead Box O3	Protein Coding	44	GC06P108559	2.098238468	https://www.genecards.org/cgi-bin/carddisp.pl?gene=FOXO3
MALAT1	Metastasis Associated Lung Adenocarcinoma Transcript 1	RNA Gene	23	GC11P066818	2.00858283	https://www.genecards.org/cgi-bin/carddisp.pl?gene=MALAT1
CASP6	Caspase 6	Protein Coding	48	GC04M109688	1.989396572	https://www.genecards.org/cgi-bin/carddisp.pl?gene=CASP6
TXNIP	Thioredoxin Interacting Protein	Protein Coding	37	GC01M145992	1.868846536	https://www.genecards.org/cgi-bin/carddisp.pl?gene=TXNIP
MIR22	MicroRNA 22	RNA Gene	20	GC17M001713	1.763592124	https://www.genecards.org/cgi-bin/carddisp.pl?gene=MIR22
DDX3X	DEAD-Box Helicase 3 X-Linked	Protein Coding	47	GC0XP041333	1.717651725	https://www.genecards.org/cgi-bin/carddisp.pl?gene=DDX3X
MIR125A	MicroRNA 125a	RNA Gene	22	GC19P051720	1.717032433	https://www.genecards.org/cgi-bin/carddisp.pl?gene=MIR125A
GBP1	Guanylate Binding Protein 1	Protein Coding	42	GC01M089052	1.577296138	https://www.genecards.org/cgi-bin/carddisp.pl?gene=GBP1
GJA1	Gap Junction Protein Alpha 1	Protein Coding	51	GC06P121436	1.551951051	https://www.genecards.org/cgi-bin/carddisp.pl?gene=GJA1
MIR30C1	MicroRNA 30c-1	RNA Gene	22	GC01P040757	1.525800467	https://www.genecards.org/cgi-bin/carddisp.pl?gene=MIR30C1
PRDM1	PR/SET Domain 1	Protein Coding	45	GC06P105993	1.504862189	https://www.genecards.org/cgi-bin/carddisp.pl?gene=PRDM1
MIR214	MicroRNA 214	RNA Gene	21	GC01M172234	1.504862189	https://www.genecards.org/cgi-bin/carddisp.pl?gene=MIR214
UBR2	Ubiquitin Protein Ligase E3 Component N-Recognin 2	Protein Coding	40	GC06P058508	1.489755273	https://www.genecards.org/cgi-bin/carddisp.pl?gene=UBR2
CPTP	Ceramide-1-Phosphate Transfer Protein	Protein Coding	28	GC01P002232	1.489755273	https://www.genecards.org/cgi-bin/carddisp.pl?gene=CPTP
TP53	Tumor Protein P53	Protein Coding	52	GC17M007661	1.468714237	https://www.genecards.org/cgi-bin/carddisp.pl?gene=TP53
VDR	Vitamin D Receptor	Protein Coding	51	GC12M047841	1.468714237	https://www.genecards.org/cgi-bin/carddisp.pl?gene=VDR
BRD4	Bromodomain Containing 4	Protein Coding	47	GC19M015236	1.468714237	https://www.genecards.org/cgi-bin/carddisp.pl?gene=BRD4
NEK7	NIMA Related Kinase 7	Protein Coding	42	GC01P198156	1.468714237	https://www.genecards.org/cgi-bin/carddisp.pl?gene=NEK7
CRTAC1	Cartilage Acidic Protein 1	Protein Coding	37	GC10M097865	1.468714237	https://www.genecards.org/cgi-bin/carddisp.pl?gene=CRTAC1
NFE2L2	Nuclear Factor, Erythroid 2 Like 2	Protein Coding	48	GC02M177227	1.437087297	https://www.genecards.org/cgi-bin/carddisp.pl?gene=NFE2L2
AGER	Advanced Glycosylation End-Product Specific Receptor	Protein Coding	44	GC06M032180	1.437087297	https://www.genecards.org/cgi-bin/carddisp.pl?gene=AGER
TET2	Tet Methylcytosine Dioxygenase 2	Protein Coding	44	GC04P105145	1.437087297	https://www.genecards.org/cgi-bin/carddisp.pl?gene=TET2
UTS2	Urotensin 2	Protein Coding	41	GC01M007843	1.437087297	https://www.genecards.org/cgi-bin/carddisp.pl?gene=UTS2
CTSV	Cathepsin V	Protein Coding	40	GC09M097029	1.437087297	https://www.genecards.org/cgi-bin/carddisp.pl?gene=CTSV
MIR155	MicroRNA 155	RNA Gene	19	GC21P025573	1.437087297	https://www.genecards.org/cgi-bin/carddisp.pl?gene=MIR155
NFKB1	Nuclear Factor Kappa B Subunit 1	Protein Coding	52	GC04P102501	1.40269506	https://www.genecards.org/cgi-bin/carddisp.pl?gene=NFKB1
APOE	Apolipoprotein E	Protein Coding	50	GC19P044906	1.40269506	https://www.genecards.org/cgi-bin/carddisp.pl?gene=APOE
SDHB	Succinate Dehydrogenase Complex Iron Sulfur Subunit B	Protein Coding	48	GC01M017338	1.40269506	https://www.genecards.org/cgi-bin/carddisp.pl?gene=SDHB
EEF2K	Eukaryotic Elongation Factor 2 Kinase	Protein Coding	45	GC16P022217	1.40269506	https://www.genecards.org/cgi-bin/carddisp.pl?gene=EEF2K
P2RX7	Purinergic Receptor P2X 7	Protein Coding	45	GC12P123863	1.40269506	https://www.genecards.org/cgi-bin/carddisp.pl?gene=P2RX7
CD274	CD274 Molecule	Protein Coding	44	GC09P005450	1.40269506	https://www.genecards.org/cgi-bin/carddisp.pl?gene=CD274
FGF21	Fibroblast Growth Factor 21	Protein Coding	39	GC19P048784	1.40269506	https://www.genecards.org/cgi-bin/carddisp.pl?gene=FGF21
KLF3-AS1	KLF3 Antisense RNA 1	RNA Gene	16	GC04M038594	1.40269506	https://www.genecards.org/cgi-bin/carddisp.pl?gene=KLF3-AS1
CEBPB	CCAAT Enhancer Binding Protein Beta	Protein Coding	44	GC20P050190	1.364653349	https://www.genecards.org/cgi-bin/carddisp.pl?gene=CEBPB
TFAM	Transcription Factor A, Mitochondrial	Protein Coding	44	GC10P058385	1.364653349	https://www.genecards.org/cgi-bin/carddisp.pl?gene=TFAM
BSG	Basigin (Ok Blood Group)	Protein Coding	43	GC19P000571	1.364653349	https://www.genecards.org/cgi-bin/carddisp.pl?gene=BSG
IL32	Interleukin 32	Protein Coding	39	GC16P006225	1.364653349	https://www.genecards.org/cgi-bin/carddisp.pl?gene=IL32
MEG3	Maternally Expressed 3	RNA Gene	30	GC14P106791	1.364653349	https://www.genecards.org/cgi-bin/carddisp.pl?gene=MEG3
MIR21	MicroRNA 21	RNA Gene	24	GC17P059841	1.364653349	https://www.genecards.org/cgi-bin/carddisp.pl?gene=MIR21
MIR135B	MicroRNA 135b	RNA Gene	19	GC01M205448	1.364653349	https://www.genecards.org/cgi-bin/carddisp.pl?gene=MIR135B
MIR485	MicroRNA 485	RNA Gene	18	GC14P106822	1.364653349	https://www.genecards.org/cgi-bin/carddisp.pl?gene=MIR485
MALT1	MALT1 Paracaspase	Protein Coding	47	GC18P058671	1.343715072	https://www.genecards.org/cgi-bin/carddisp.pl?gene=MALT1
STK4	Serine/Threonine Kinase 4	Protein Coding	49	GC20P044966	1.321474075	https://www.genecards.org/cgi-bin/carddisp.pl?gene=STK4
MST1	Macrophage Stimulating 1	Protein Coding	45	GC03M049683	1.321474075	https://www.genecards.org/cgi-bin/carddisp.pl?gene=MST1
PRF1	Perforin 1	Protein Coding	45	GC10M070597	1.321474075	https://www.genecards.org/cgi-bin/carddisp.pl?gene=PRF1
ELAVL1	ELAV Like RNA Binding Protein 1	Protein Coding	42	GC19M007958	1.321474075	https://www.genecards.org/cgi-bin/carddisp.pl?gene=ELAVL1
CDKN2B-AS1	CDKN2B Antisense RNA 1	RNA Gene	22	GC09P021994	1.321474075	https://www.genecards.org/cgi-bin/carddisp.pl?gene=CDKN2B-AS1
MIR204	MicroRNA 204	RNA Gene	22	GC09M070809	1.321474075	https://www.genecards.org/cgi-bin/carddisp.pl?gene=MIR204
MIR9-1	MicroRNA 9-1	RNA Gene	21	GC01M156420	1.321474075	https://www.genecards.org/cgi-bin/carddisp.pl?gene=MIR9-1
MIR9-3	MicroRNA 9-3	RNA Gene	20	GC15P089363	1.321474075	https://www.genecards.org/cgi-bin/carddisp.pl?gene=MIR9-3
MIR9-2	MicroRNA 9-2	RNA Gene	19	GC05M088666	1.321474075	https://www.genecards.org/cgi-bin/carddisp.pl?gene=MIR9-2
MIR497	MicroRNA 497	RNA Gene	18	GC17M007022	1.321474075	https://www.genecards.org/cgi-bin/carddisp.pl?gene=MIR497
HDAC6	Histone Deacetylase 6	Protein Coding	51	GC0XP048801	1.270255566	https://www.genecards.org/cgi-bin/carddisp.pl?gene=HDAC6
SQSTM1	Sequestosome 1	Protein Coding	48	GC05P179806	1.270255566	https://www.genecards.org/cgi-bin/carddisp.pl?gene=SQSTM1
IRF3	Interferon Regulatory Factor 3	Protein Coding	46	GC19M049659	1.270255566	https://www.genecards.org/cgi-bin/carddisp.pl?gene=IRF3
ZDHHC1	Zinc Finger DHHC-Type Containing 1	Protein Coding	35	GC16M067394	1.270255566	https://www.genecards.org/cgi-bin/carddisp.pl?gene=ZDHHC1
STING1	Stimulator Of Interferon Response CGAMP Interactor 1	Protein Coding	34	GC05M139476	1.270255566	https://www.genecards.org/cgi-bin/carddisp.pl?gene=STING1
HNP1	Hypertensive Nephropathy	Genetic Locus	1	GC09U900671	1.270255566	https://www.genecards.org/cgi-bin/carddisp.pl?gene=HNP1
PTEN	Phosphatase And Tensin Homolog	Protein Coding	52	GC10P087863	1.203506231	https://www.genecards.org/cgi-bin/carddisp.pl?gene=PTEN
ADORA1	Adenosine A1 Receptor	Protein Coding	47	GC01P203090	1.203506231	https://www.genecards.org/cgi-bin/carddisp.pl?gene=ADORA1
ADORA2B	Adenosine A2b Receptor	Protein Coding	47	GC17P015927	1.203506231	https://www.genecards.org/cgi-bin/carddisp.pl?gene=ADORA2B
ADORA3	Adenosine A3 Receptor	Protein Coding	46	GC01M111499	1.203506231	https://www.genecards.org/cgi-bin/carddisp.pl?gene=ADORA3
ADORA2A	Adenosine A2a Receptor	Protein Coding	46	GC22P024417	1.203506231	https://www.genecards.org/cgi-bin/carddisp.pl?gene=ADORA2A
METTL3	Methyltransferase 3, N6-Adenosine-Methyltransferase Complex Catalytic Subunit	Protein Coding	40	GC14M021498	1.203506231	https://www.genecards.org/cgi-bin/carddisp.pl?gene=METTL3
PECAM1	Platelet And Endothelial Cell Adhesion Molecule 1	Protein Coding	40	GC17M064319	1.203506231	https://www.genecards.org/cgi-bin/carddisp.pl?gene=PECAM1
TRIM31	Tripartite Motif Containing 31	Protein Coding	38	GC06M049019	1.203506231	https://www.genecards.org/cgi-bin/carddisp.pl?gene=TRIM31
MIR25	MicroRNA 25	RNA Gene	20	GC07M100093	1.203506231	https://www.genecards.org/cgi-bin/carddisp.pl?gene=MIR25
CAMP	Cathelicidin Antimicrobial Peptide	Protein Coding	41	GC03P048359	1.064200878	https://www.genecards.org/cgi-bin/carddisp.pl?gene=CAMP
MRE11	MRE11 Homolog, Double Strand Break Repair Nuclease	Protein Coding	41	GC11M095000	1.042359114	https://www.genecards.org/cgi-bin/carddisp.pl?gene=MRE11
PARP1	Poly(ADP-Ribose) Polymerase 1	Protein Coding	49	GC01M226360	1.026159286	https://www.genecards.org/cgi-bin/carddisp.pl?gene=PARP1
GBP5	Guanylate Binding Protein 5	Protein Coding	37	GC01M089259	1.026159286	https://www.genecards.org/cgi-bin/carddisp.pl?gene=GBP5
NR1H2	Nuclear Receptor Subfamily 1 Group H Member 2	Protein Coding	48	GC19P050329	0.982980013	https://www.genecards.org/cgi-bin/carddisp.pl?gene=NR1H2
CTSG	Cathepsin G	Protein Coding	45	GC14M024573	0.931761444	https://www.genecards.org/cgi-bin/carddisp.pl?gene=CTSG
MKI67	Marker Of Proliferation Ki-67	Protein Coding	44	GC10M128096	0.931761444	https://www.genecards.org/cgi-bin/carddisp.pl?gene=MKI67
IL36G	Interleukin 36 Gamma	Protein Coding	37	GC02P112973	0.865012109	https://www.genecards.org/cgi-bin/carddisp.pl?gene=IL36G
IL36B	Interleukin 36 Beta	Protein Coding	34	GC02M113022	0.865012109	https://www.genecards.org/cgi-bin/carddisp.pl?gene=IL36B
PRTN3	Proteinase 3	Protein Coding	44	GC19P000840	0.800997198	https://www.genecards.org/cgi-bin/carddisp.pl?gene=PRTN3
SERPINB1	Serpin Family B Member 1	Protein Coding	40	GC06M002833	0.800997198	https://www.genecards.org/cgi-bin/carddisp.pl?gene=SERPINB1
NLRP6	NLR Family Pyrin Domain Containing 6	Protein Coding	38	GC11P000269	0.783113122	https://www.genecards.org/cgi-bin/carddisp.pl?gene=NLRP6
APOL1	Apolipoprotein L1	Protein Coding	44	GC22P036253	0.757817984	https://www.genecards.org/cgi-bin/carddisp.pl?gene=APOL1
FOXP3	Forkhead Box P3	Protein Coding	47	GC0XM049250	0.698830009	https://www.genecards.org/cgi-bin/carddisp.pl?gene=FOXP3
NLRP7	NLR Family Pyrin Domain Containing 7	Protein Coding	44	GC19M054923	0.698830009	https://www.genecards.org/cgi-bin/carddisp.pl?gene=NLRP7
BNIP3	BCL2 Interacting Protein 3	Protein Coding	42	GC10M131966	0.698830009	https://www.genecards.org/cgi-bin/carddisp.pl?gene=BNIP3
ANO6	Anoctamin 6	Protein Coding	39	GC12P045215	0.698830009	https://www.genecards.org/cgi-bin/carddisp.pl?gene=ANO6
XIST	X Inactive Specific Transcript	RNA Gene	25	GC0XM073820	0.698830009	https://www.genecards.org/cgi-bin/carddisp.pl?gene=XIST
MIR103A2	MicroRNA 103a-2	RNA Gene	19	GC20P003917	0.698830009	https://www.genecards.org/cgi-bin/carddisp.pl?gene=MIR103A2
MIR103A1	MicroRNA 103a-1	RNA Gene	18	GC05M168560	0.698830009	https://www.genecards.org/cgi-bin/carddisp.pl?gene=MIR103A1
FADD	Fas Associated Via Death Domain	Protein Coding	47	GC11P070203	0.660788357	https://www.genecards.org/cgi-bin/carddisp.pl?gene=FADD
SESN2	Sestrin 2	Protein Coding	38	GC01P028270	0.660788357	https://www.genecards.org/cgi-bin/carddisp.pl?gene=SESN2
TNF	Tumor Necrosis Factor	Protein Coding	50	GC06P058308	0.617609143	https://www.genecards.org/cgi-bin/carddisp.pl?gene=TNF
VIM	Vimentin	Protein Coding	50	GC10P017227	0.617609143	https://www.genecards.org/cgi-bin/carddisp.pl?gene=VIM
CAPN1	Calpain 1	Protein Coding	49	GC11P065336	0.617609143	https://www.genecards.org/cgi-bin/carddisp.pl?gene=CAPN1
JUN	Jun Proto-Oncogene, AP-1 Transcription Factor Subunit	Protein Coding	48	GC01M058780	0.617609143	https://www.genecards.org/cgi-bin/carddisp.pl?gene=JUN
MIR139	MicroRNA 139	RNA Gene	20	GC11M072615	0.617609143	https://www.genecards.org/cgi-bin/carddisp.pl?gene=MIR139
MEFV	MEFV Innate Immuity Regulator, Pyrin	Protein Coding	44	GC16M003970	0.566390574	https://www.genecards.org/cgi-bin/carddisp.pl?gene=MEFV
ALK	ALK Receptor Tyrosine Kinase	Protein Coding	51	GC02M029190	0.49964124	https://www.genecards.org/cgi-bin/carddisp.pl?gene=ALK
SIRT1	Sirtuin 1	Protein Coding	48	GC10P067884	0.49964124	https://www.genecards.org/cgi-bin/carddisp.pl?gene=SIRT1
BIRC3	Baculoviral IAP Repeat Containing 3	Protein Coding	47	GC11P102317	0.49964124	https://www.genecards.org/cgi-bin/carddisp.pl?gene=BIRC3
BIRC2	Baculoviral IAP Repeat Containing 2	Protein Coding	45	GC11P102347	0.49964124	https://www.genecards.org/cgi-bin/carddisp.pl?gene=BIRC2
UBE2D2	Ubiquitin Conjugating Enzyme E2 D2	Protein Coding	44	GC05P139526	0.49964124	https://www.genecards.org/cgi-bin/carddisp.pl?gene=UBE2D2
RIPK3	Receptor Interacting Serine/Threonine Kinase 3	Protein Coding	43	GC14M024336	0.49964124	https://www.genecards.org/cgi-bin/carddisp.pl?gene=RIPK3
LY96	Lymphocyte Antigen 96	Protein Coding	41	GC08P073991	0.49964124	https://www.genecards.org/cgi-bin/carddisp.pl?gene=LY96
GLMN	Glomulin, FKBP Associated Protein	Protein Coding	40	GC01M092246	0.49964124	https://www.genecards.org/cgi-bin/carddisp.pl?gene=GLMN
IRGM	Immunity Related GTPase M	Protein Coding	37	GC05P150846	0.49964124	https://www.genecards.org/cgi-bin/carddisp.pl?gene=IRGM
SCAF11	SR-Related CTD Associated Factor 11	Protein Coding	35	GC12M045919	0.49964124	https://www.genecards.org/cgi-bin/carddisp.pl?gene=SCAF11
NLRP13	NLR Family Pyrin Domain Containing 13	Protein Coding	34	GC19M055892	0.49964124	https://www.genecards.org/cgi-bin/carddisp.pl?gene=NLRP13
ADAMTS9-AS2	ADAMTS9 Antisense RNA 2	RNA Gene	17	GC03P064671	0.49964124	https://www.genecards.org/cgi-bin/carddisp.pl?gene=ADAMTS9-AS2
TUBB6	Tubulin Beta 6 Class V	Protein Coding	41	GC18P012307	0.455792874	https://www.genecards.org/cgi-bin/carddisp.pl?gene=TUBB6
MYD88	MYD88 Innate Immune Signal Transduction Adaptor	Protein Coding	48	GC03P038139	0.394728214	https://www.genecards.org/cgi-bin/carddisp.pl?gene=MYD88
TLR8	Toll Like Receptor 8	Protein Coding	47	GC0XP012924	0.394728214	https://www.genecards.org/cgi-bin/carddisp.pl?gene=TLR8
NOS2	Nitric Oxide Synthase 2	Protein Coding	50	GC17M027756	0.338494122	https://www.genecards.org/cgi-bin/carddisp.pl?gene=NOS2
NOS1	Nitric Oxide Synthase 1	Protein Coding	50	GC12M117208	0.338494122	https://www.genecards.org/cgi-bin/carddisp.pl?gene=NOS1
PYDC2	Pyrin Domain Containing 2	Protein Coding	23	GC03P191461	0.338494122	https://www.genecards.org/cgi-bin/carddisp.pl?gene=PYDC2
ACE2	Angiotensin Converting Enzyme 2	Protein Coding	48	GC0XM015494	0.279114991	https://www.genecards.org/cgi-bin/carddisp.pl?gene=ACE2
AKT1	AKT Serine/Threonine Kinase 1	Protein Coding	53	GC14M104769	0.227896437	https://www.genecards.org/cgi-bin/carddisp.pl?gene=AKT1
EGFR	Epidermal Growth Factor Receptor	Protein Coding	53	GC07P055019	0.227896437	https://www.genecards.org/cgi-bin/carddisp.pl?gene=EGFR
CASP9	Caspase 9	Protein Coding	48	GC01M015491	0.227896437	https://www.genecards.org/cgi-bin/carddisp.pl?gene=CASP9
TP63	Tumor Protein P63	Protein Coding	48	GC03P189598	0.227896437	https://www.genecards.org/cgi-bin/carddisp.pl?gene=TP63
ATF6	Activating Transcription Factor 6	Protein Coding	47	GC01P161766	0.227896437	https://www.genecards.org/cgi-bin/carddisp.pl?gene=ATF6
IRF1	Interferon Regulatory Factor 1	Protein Coding	47	GC05M132440	0.227896437	https://www.genecards.org/cgi-bin/carddisp.pl?gene=IRF1
IFI16	Interferon Gamma Inducible Protein 16	Protein Coding	43	GC01P158969	0.227896437	https://www.genecards.org/cgi-bin/carddisp.pl?gene=IFI16
IRF2	Interferon Regulatory Factor 2	Protein Coding	43	GC04M184387	0.227896437	https://www.genecards.org/cgi-bin/carddisp.pl?gene=IRF2
POP1	POP1 Homolog, Ribonuclease P/MRP Subunit	Protein Coding	40	GC08P098117	0.227896437	https://www.genecards.org/cgi-bin/carddisp.pl?gene=POP1
ORMDL3	ORMDL Sphingolipid Biosynthesis Regulator 3	Protein Coding	40	GC17M039921	0.227896437	https://www.genecards.org/cgi-bin/carddisp.pl?gene=ORMDL3
BTK	Bruton Tyrosine Kinase	Protein Coding	53	GC0XM101349	0.161147118	https://www.genecards.org/cgi-bin/carddisp.pl?gene=BTK
MDM2	MDM2 Proto-Oncogene	Protein Coding	52	GC12P068808	0.161147118	https://www.genecards.org/cgi-bin/carddisp.pl?gene=MDM2
STAT3	Signal Transducer And Activator Of Transcription 3	Protein Coding	52	GC17M042313	0.161147118	https://www.genecards.org/cgi-bin/carddisp.pl?gene=STAT3
BCL2	BCL2 Apoptosis Regulator	Protein Coding	50	GC18M063123	0.161147118	https://www.genecards.org/cgi-bin/carddisp.pl?gene=BCL2
TLR2	Toll Like Receptor 2	Protein Coding	50	GC04P153684	0.161147118	https://www.genecards.org/cgi-bin/carddisp.pl?gene=TLR2
ANXA2	Annexin A2	Protein Coding	48	GC15M060347	0.161147118	https://www.genecards.org/cgi-bin/carddisp.pl?gene=ANXA2
IL1RN	Interleukin 1 Receptor Antagonist	Protein Coding	48	GC02P117302	0.161147118	https://www.genecards.org/cgi-bin/carddisp.pl?gene=IL1RN
BECN1	Beclin 1	Protein Coding	45	GC17M042810	0.161147118	https://www.genecards.org/cgi-bin/carddisp.pl?gene=BECN1
CD14	CD14 Molecule	Protein Coding	44	GC05M140631	0.161147118	https://www.genecards.org/cgi-bin/carddisp.pl?gene=CD14
GSTO1	Glutathione S-Transferase Omega 1	Protein Coding	44	GC10P104235	0.161147118	https://www.genecards.org/cgi-bin/carddisp.pl?gene=GSTO1
IL13	Interleukin 13	Protein Coding	44	GC05P132656	0.161147118	https://www.genecards.org/cgi-bin/carddisp.pl?gene=IL13
HUWE1	HECT, UBA And WWE Domain Containing E3 Ubiquitin Protein Ligase 1	Protein Coding	44	GC0XM053532	0.161147118	https://www.genecards.org/cgi-bin/carddisp.pl?gene=HUWE1
TLR9	Toll Like Receptor 9	Protein Coding	44	GC03M052222	0.161147118	https://www.genecards.org/cgi-bin/carddisp.pl?gene=TLR9
TNFSF13B	TNF Superfamily Member 13b	Protein Coding	44	GC13P108251	0.161147118	https://www.genecards.org/cgi-bin/carddisp.pl?gene=TNFSF13B
ASIC1	Acid Sensing Ion Channel Subunit 1	Protein Coding	43	GC12P050057	0.161147118	https://www.genecards.org/cgi-bin/carddisp.pl?gene=ASIC1
CHI3L1	Chitinase 3 Like 1	Protein Coding	43	GC01M203148	0.161147118	https://www.genecards.org/cgi-bin/carddisp.pl?gene=CHI3L1
PANX1	Pannexin 1	Protein Coding	43	GC11P094128	0.161147118	https://www.genecards.org/cgi-bin/carddisp.pl?gene=PANX1
LRPPRC	Leucine Rich Pentatricopeptide Repeat Containing	Protein Coding	43	GC02M043850	0.161147118	https://www.genecards.org/cgi-bin/carddisp.pl?gene=LRPPRC
CXCL8	C-X-C Motif Chemokine Ligand 8	Protein Coding	40	GC04P073740	0.161147118	https://www.genecards.org/cgi-bin/carddisp.pl?gene=CXCL8
IL13RA2	Interleukin 13 Receptor Subunit Alpha 2	Protein Coding	40	GC0XM115003	0.161147118	https://www.genecards.org/cgi-bin/carddisp.pl?gene=IL13RA2
BST2	Bone Marrow Stromal Cell Antigen 2	Protein Coding	39	GC19M017403	0.161147118	https://www.genecards.org/cgi-bin/carddisp.pl?gene=BST2
GPER1	G Protein-Coupled Estrogen Receptor 1	Protein Coding	37	GC07P001424	0.161147118	https://www.genecards.org/cgi-bin/carddisp.pl?gene=GPER1
LYST	Lysosomal Trafficking Regulator	Protein Coding	37	GC01M235661	0.161147118	https://www.genecards.org/cgi-bin/carddisp.pl?gene=LYST
NCR1	Natural Cytotoxicity Triggering Receptor 1	Protein Coding	37	GC19P054906	0.161147118	https://www.genecards.org/cgi-bin/carddisp.pl?gene=NCR1
CLEC5A	C-Type Lectin Domain Containing 5A	Protein Coding	33	GC07M141927	0.161147118	https://www.genecards.org/cgi-bin/carddisp.pl?gene=CLEC5A
CGAS	Cyclic GMP-AMP Synthase	Protein Coding	30	GC06M073414	0.161147118	https://www.genecards.org/cgi-bin/carddisp.pl?gene=CGAS
GAS5	Growth Arrest Specific 5	RNA Gene	23	GC01M173947	0.161147118	https://www.genecards.org/cgi-bin/carddisp.pl?gene=GAS5
MIR15A	MicroRNA 15a	RNA Gene	16	GC13M050049	0.161147118	https://www.genecards.org/cgi-bin/carddisp.pl?gene=MIR15A
MIR20B	MicroRNA 20b	RNA Gene	15	GC0XM134217	0.161147118	https://www.genecards.org/cgi-bin/carddisp.pl?gene=MIR20B
