# Supplementary material for: FOXP3 Contributes to TMZ Resistance, Prognosis, and Immune Infiltration in GBM from a Novel Pyroptosis-Associated Risk Signature
Source: Dis Markers. 2022 Apr 1;2022:4534080. doi: 10.1155/2022/4534080 (PMC8993549; doi:10.1155/2022/4534080)
Supplement: Supplementary Materials — Supplementary Data 1: TMZ resistant-related genes derived from GeneCards. Supplementary Data 2: Pyroptosis-related genes derived from GeneCards. Supplementary Data 3: Original data for the Figure 1(b) heat map. Supplementary Data 4: Original data for the Figure 5(c) GO and KEGG analysis. Supplementary Figure S1: Experimental verification revealed that FOXP3 was involved in TMZ resistance [file 4534080.f1.zip › Supplementary Data 2-genes related to TMZ resistance.txt]

Gene Symbol	Description	Category	Gifts	GC Id	Relevance score	GeneCards Link
ABCB1	ATP Binding Cassette Subfamily B Member 1	Protein Coding	51	GC07M087504	51.48968506	https://www.genecards.org/cgi-bin/carddisp.pl?gene=ABCB1
IGF1R	Insulin Like Growth Factor 1 Receptor	Protein Coding	54	GC15P098648	49.48680115	https://www.genecards.org/cgi-bin/carddisp.pl?gene=IGF1R
INS	Insulin	Protein Coding	47	GC11M002159	32.91928864	https://www.genecards.org/cgi-bin/carddisp.pl?gene=INS
TP53	Tumor Protein P53	Protein Coding	52	GC17M007661	31.49604988	https://www.genecards.org/cgi-bin/carddisp.pl?gene=TP53
ABCG2	ATP Binding Cassette Subfamily G Member 2 (Junior Blood Group)	Protein Coding	50	GC04M088090	28.95513535	https://www.genecards.org/cgi-bin/carddisp.pl?gene=ABCG2
EGFR	Epidermal Growth Factor Receptor	Protein Coding	53	GC07P055019	28.86125565	https://www.genecards.org/cgi-bin/carddisp.pl?gene=EGFR
ESR1	Estrogen Receptor 1	Protein Coding	52	GC06P151656	28.63781548	https://www.genecards.org/cgi-bin/carddisp.pl?gene=ESR1
PPARG	Peroxisome Proliferator Activated Receptor Gamma	Protein Coding	52	GC03P012287	28.45788956	https://www.genecards.org/cgi-bin/carddisp.pl?gene=PPARG
MGMT	O-6-Methylguanine-DNA Methyltransferase	Protein Coding	49	GC10P129467	26.38909149	https://www.genecards.org/cgi-bin/carddisp.pl?gene=MGMT
IGF1	Insulin Like Growth Factor 1	Protein Coding	49	GC12M102395	24.25781059	https://www.genecards.org/cgi-bin/carddisp.pl?gene=IGF1
ABCC8	ATP Binding Cassette Subfamily C Member 8	Protein Coding	46	GC11M017392	19.58605385	https://www.genecards.org/cgi-bin/carddisp.pl?gene=ABCC8
AKT1	AKT Serine/Threonine Kinase 1	Protein Coding	53	GC14M104769	18.75991821	https://www.genecards.org/cgi-bin/carddisp.pl?gene=AKT1
PTEN	Phosphatase And Tensin Homolog	Protein Coding	52	GC10P087863	18.4980545	https://www.genecards.org/cgi-bin/carddisp.pl?gene=PTEN
PARP1	Poly(ADP-Ribose) Polymerase 1	Protein Coding	49	GC01M226360	17.47300339	https://www.genecards.org/cgi-bin/carddisp.pl?gene=PARP1
CAV1	Caveolin 1	Protein Coding	48	GC07P116524	17.1123848	https://www.genecards.org/cgi-bin/carddisp.pl?gene=CAV1
BCL2	BCL2 Apoptosis Regulator	Protein Coding	50	GC18M063123	16.29858971	https://www.genecards.org/cgi-bin/carddisp.pl?gene=BCL2
TCF7L2	Transcription Factor 7 Like 2	Protein Coding	46	GC10P112950	16.00323868	https://www.genecards.org/cgi-bin/carddisp.pl?gene=TCF7L2
MTOR	Mechanistic Target Of Rapamycin Kinase	Protein Coding	54	GC01M011106	15.98613644	https://www.genecards.org/cgi-bin/carddisp.pl?gene=MTOR
TOP1	DNA Topoisomerase I	Protein Coding	48	GC20P041028	15.68745232	https://www.genecards.org/cgi-bin/carddisp.pl?gene=TOP1
MIR29C	MicroRNA 29c	RNA Gene	19	GC01M207802	15.42907429	https://www.genecards.org/cgi-bin/carddisp.pl?gene=MIR29C
STAT3	Signal Transducer And Activator Of Transcription 3	Protein Coding	52	GC17M042313	15.11921883	https://www.genecards.org/cgi-bin/carddisp.pl?gene=STAT3
IFNA1	Interferon Alpha 1	Protein Coding	39	GC09P021532	14.81093025	https://www.genecards.org/cgi-bin/carddisp.pl?gene=IFNA1
VEGFA	Vascular Endothelial Growth Factor A	Protein Coding	48	GC06P043770	14.7480402	https://www.genecards.org/cgi-bin/carddisp.pl?gene=VEGFA
HMGA1	High Mobility Group AT-Hook 1	Protein Coding	46	GC06P058420	14.68505669	https://www.genecards.org/cgi-bin/carddisp.pl?gene=HMGA1
CDKN1A	Cyclin Dependent Kinase Inhibitor 1A	Protein Coding	48	GC06P058459	14.31922531	https://www.genecards.org/cgi-bin/carddisp.pl?gene=CDKN1A
CYP3A4	Cytochrome P450 Family 3 Subfamily A Member 4	Protein Coding	51	GC07M099759	13.70454502	https://www.genecards.org/cgi-bin/carddisp.pl?gene=CYP3A4
PIK3CA	Phosphatidylinositol-4,5-Bisphosphate 3-Kinase Catalytic Subunit Alpha	Protein Coding	53	GC03P179148	13.68369389	https://www.genecards.org/cgi-bin/carddisp.pl?gene=PIK3CA
IGF2BP2	Insulin Like Growth Factor 2 MRNA Binding Protein 2	Protein Coding	44	GC03M185643	13.66001892	https://www.genecards.org/cgi-bin/carddisp.pl?gene=IGF2BP2
BRAF	B-Raf Proto-Oncogene, Serine/Threonine Kinase	Protein Coding	53	GC07M140718	13.47751617	https://www.genecards.org/cgi-bin/carddisp.pl?gene=BRAF
MLH1	MutL Homolog 1	Protein Coding	48	GC03P036993	13.34320641	https://www.genecards.org/cgi-bin/carddisp.pl?gene=MLH1
IL2	Interleukin 2	Protein Coding	44	GC04M122451	12.99584198	https://www.genecards.org/cgi-bin/carddisp.pl?gene=IL2
CASP8	Caspase 8	Protein Coding	52	GC02P201233	12.69033241	https://www.genecards.org/cgi-bin/carddisp.pl?gene=CASP8
MC4R	Melanocortin 4 Receptor	Protein Coding	46	GC18M060371	12.44441986	https://www.genecards.org/cgi-bin/carddisp.pl?gene=MC4R
CDKN2A	Cyclin Dependent Kinase Inhibitor 2A	Protein Coding	51	GC09M021967	12.28863621	https://www.genecards.org/cgi-bin/carddisp.pl?gene=CDKN2A
IFNG	Interferon Gamma	Protein Coding	47	GC12M068154	12.22047901	https://www.genecards.org/cgi-bin/carddisp.pl?gene=IFNG
ALB	Albumin	Protein Coding	49	GC04P073397	12.1835556	https://www.genecards.org/cgi-bin/carddisp.pl?gene=ALB
ABCC5	ATP Binding Cassette Subfamily C Member 5	Protein Coding	43	GC03M183919	12.13784313	https://www.genecards.org/cgi-bin/carddisp.pl?gene=ABCC5
GSTP1	Glutathione S-Transferase Pi 1	Protein Coding	50	GC11P067583	11.71822548	https://www.genecards.org/cgi-bin/carddisp.pl?gene=GSTP1
XRCC4	X-Ray Repair Cross Complementing 4	Protein Coding	44	GC05P083077	11.68699169	https://www.genecards.org/cgi-bin/carddisp.pl?gene=XRCC4
CXCL12	C-X-C Motif Chemokine Ligand 12	Protein Coding	45	GC10M044294	11.55897999	https://www.genecards.org/cgi-bin/carddisp.pl?gene=CXCL12
TOP2A	DNA Topoisomerase II Alpha	Protein Coding	51	GC17M040388	11.44147015	https://www.genecards.org/cgi-bin/carddisp.pl?gene=TOP2A
ATM	ATM Serine/Threonine Kinase	Protein Coding	52	GC11P108222	11.40154076	https://www.genecards.org/cgi-bin/carddisp.pl?gene=ATM
CYP19A1	Cytochrome P450 Family 19 Subfamily A Member 1	Protein Coding	49	GC15M051208	11.36978626	https://www.genecards.org/cgi-bin/carddisp.pl?gene=CYP19A1
MAPK8	Mitogen-Activated Protein Kinase 8	Protein Coding	50	GC10P048306	11.29265118	https://www.genecards.org/cgi-bin/carddisp.pl?gene=MAPK8
MAPK1	Mitogen-Activated Protein Kinase 1	Protein Coding	52	GC22M021754	11.23369503	https://www.genecards.org/cgi-bin/carddisp.pl?gene=MAPK1
CDK4	Cyclin Dependent Kinase 4	Protein Coding	53	GC12M057743	11.21919441	https://www.genecards.org/cgi-bin/carddisp.pl?gene=CDK4
BAX	BCL2 Associated X, Apoptosis Regulator	Protein Coding	48	GC19P048954	11.20620155	https://www.genecards.org/cgi-bin/carddisp.pl?gene=BAX
MET	MET Proto-Oncogene, Receptor Tyrosine Kinase	Protein Coding	53	GC07P116672	11.20364285	https://www.genecards.org/cgi-bin/carddisp.pl?gene=MET
IFNB1	Interferon Beta 1	Protein Coding	41	GC09M021077	11.06341171	https://www.genecards.org/cgi-bin/carddisp.pl?gene=IFNB1
TNFSF10	TNF Superfamily Member 10	Protein Coding	45	GC03M172505	10.96114826	https://www.genecards.org/cgi-bin/carddisp.pl?gene=TNFSF10
HIF1A	Hypoxia Inducible Factor 1 Subunit Alpha	Protein Coding	47	GC14P061695	10.92959976	https://www.genecards.org/cgi-bin/carddisp.pl?gene=HIF1A
TYMS	Thymidylate Synthetase	Protein Coding	47	GC18P000657	10.63012695	https://www.genecards.org/cgi-bin/carddisp.pl?gene=TYMS
MMP2	Matrix Metallopeptidase 2	Protein Coding	52	GC16P055390	10.59884644	https://www.genecards.org/cgi-bin/carddisp.pl?gene=MMP2
MSH2	MutS Homolog 2	Protein Coding	48	GC02P047402	10.59745789	https://www.genecards.org/cgi-bin/carddisp.pl?gene=MSH2
IDH1	Isocitrate Dehydrogenase (NADP(+)) 1	Protein Coding	52	GC02M208236	10.59423542	https://www.genecards.org/cgi-bin/carddisp.pl?gene=IDH1
BIRC5	Baculoviral IAP Repeat Containing 5	Protein Coding	46	GC17P078214	10.57625198	https://www.genecards.org/cgi-bin/carddisp.pl?gene=BIRC5
BCL2L1	BCL2 Like 1	Protein Coding	47	GC20M031664	10.57184029	https://www.genecards.org/cgi-bin/carddisp.pl?gene=BCL2L1
CDK1	Cyclin Dependent Kinase 1	Protein Coding	45	GC10P060772	10.288764	https://www.genecards.org/cgi-bin/carddisp.pl?gene=CDK1
PTGS2	Prostaglandin-Endoperoxide Synthase 2	Protein Coding	48	GC01M186640	10.26603222	https://www.genecards.org/cgi-bin/carddisp.pl?gene=PTGS2
NFKB1	Nuclear Factor Kappa B Subunit 1	Protein Coding	52	GC04P102501	10.26580334	https://www.genecards.org/cgi-bin/carddisp.pl?gene=NFKB1
NFE2L2	Nuclear Factor, Erythroid 2 Like 2	Protein Coding	48	GC02M177227	10.0099535	https://www.genecards.org/cgi-bin/carddisp.pl?gene=NFE2L2
MIR21	MicroRNA 21	RNA Gene	24	GC17P059841	9.953983307	https://www.genecards.org/cgi-bin/carddisp.pl?gene=MIR21
KIT	KIT Proto-Oncogene, Receptor Tyrosine Kinase	Protein Coding	52	GC04P054657	9.902714729	https://www.genecards.org/cgi-bin/carddisp.pl?gene=KIT
FAS	Fas Cell Surface Death Receptor	Protein Coding	50	GC10P088969	9.902562141	https://www.genecards.org/cgi-bin/carddisp.pl?gene=FAS
IFNA2	Interferon Alpha 2	Protein Coding	41	GC09M021384	9.883508682	https://www.genecards.org/cgi-bin/carddisp.pl?gene=IFNA2
CCND1	Cyclin D1	Protein Coding	52	GC11P069641	9.818361282	https://www.genecards.org/cgi-bin/carddisp.pl?gene=CCND1
IGF2	Insulin Like Growth Factor 2	Protein Coding	47	GC11M002130	9.70430851	https://www.genecards.org/cgi-bin/carddisp.pl?gene=IGF2
BRCA1	BRCA1 DNA Repair Associated	Protein Coding	50	GC17M043044	9.624093056	https://www.genecards.org/cgi-bin/carddisp.pl?gene=BRCA1
CHEK1	Checkpoint Kinase 1	Protein Coding	50	GC11P125625	9.56656456	https://www.genecards.org/cgi-bin/carddisp.pl?gene=CHEK1
TGFB1	Transforming Growth Factor Beta 1	Protein Coding	51	GC19M041301	9.564308167	https://www.genecards.org/cgi-bin/carddisp.pl?gene=TGFB1
VIM	Vimentin	Protein Coding	50	GC10P017227	9.440077782	https://www.genecards.org/cgi-bin/carddisp.pl?gene=VIM
CTNNB1	Catenin Beta 1	Protein Coding	53	GC03P041236	9.43905735	https://www.genecards.org/cgi-bin/carddisp.pl?gene=CTNNB1
PDGFRA	Platelet Derived Growth Factor Receptor Alpha	Protein Coding	54	GC04P054229	9.375347137	https://www.genecards.org/cgi-bin/carddisp.pl?gene=PDGFRA
MCL1	MCL1 Apoptosis Regulator, BCL2 Family Member	Protein Coding	47	GC01M150561	9.374839783	https://www.genecards.org/cgi-bin/carddisp.pl?gene=MCL1
PPAT	Phosphoribosyl Pyrophosphate Amidotransferase	Protein Coding	44	GC04M056393	9.316524506	https://www.genecards.org/cgi-bin/carddisp.pl?gene=PPAT
STAT5B	Signal Transducer And Activator Of Transcription 5B	Protein Coding	49	GC17M042199	9.25952816	https://www.genecards.org/cgi-bin/carddisp.pl?gene=STAT5B
MYC	MYC Proto-Oncogene, BHLH Transcription Factor	Protein Coding	51	GC08P127735	9.023426056	https://www.genecards.org/cgi-bin/carddisp.pl?gene=MYC
CASP9	Caspase 9	Protein Coding	48	GC01M015491	8.982655525	https://www.genecards.org/cgi-bin/carddisp.pl?gene=CASP9
SRC	SRC Proto-Oncogene, Non-Receptor Tyrosine Kinase	Protein Coding	51	GC20P037344	8.97752285	https://www.genecards.org/cgi-bin/carddisp.pl?gene=SRC
MDM2	MDM2 Proto-Oncogene	Protein Coding	52	GC12P068808	8.884857178	https://www.genecards.org/cgi-bin/carddisp.pl?gene=MDM2
MPG	N-Methylpurine DNA Glycosylase	Protein Coding	41	GC16P006094	8.853590012	https://www.genecards.org/cgi-bin/carddisp.pl?gene=MPG
GSK3B	Glycogen Synthase Kinase 3 Beta	Protein Coding	50	GC03M119821	8.819308281	https://www.genecards.org/cgi-bin/carddisp.pl?gene=GSK3B
PIK3CG	Phosphatidylinositol-4,5-Bisphosphate 3-Kinase Catalytic Subunit Gamma	Protein Coding	48	GC07P106865	8.789798737	https://www.genecards.org/cgi-bin/carddisp.pl?gene=PIK3CG
SIRT1	Sirtuin 1	Protein Coding	48	GC10P067884	8.763914108	https://www.genecards.org/cgi-bin/carddisp.pl?gene=SIRT1
CHEK2	Checkpoint Kinase 2	Protein Coding	53	GC22M028687	8.734014511	https://www.genecards.org/cgi-bin/carddisp.pl?gene=CHEK2
MTHFR	Methylenetetrahydrofolate Reductase	Protein Coding	48	GC01M011785	8.729034424	https://www.genecards.org/cgi-bin/carddisp.pl?gene=MTHFR
ERCC1	ERCC Excision Repair 1, Endonuclease Non-Catalytic Subunit	Protein Coding	45	GC19M048721	8.718657494	https://www.genecards.org/cgi-bin/carddisp.pl?gene=ERCC1
NRAS	NRAS Proto-Oncogene, GTPase	Protein Coding	48	GC01M114704	8.681311607	https://www.genecards.org/cgi-bin/carddisp.pl?gene=NRAS
CCL3	C-C Motif Chemokine Ligand 3	Protein Coding	39	GC17M036088	8.579818726	https://www.genecards.org/cgi-bin/carddisp.pl?gene=CCL3
PCNA	Proliferating Cell Nuclear Antigen	Protein Coding	51	GC20M005114	8.578372955	https://www.genecards.org/cgi-bin/carddisp.pl?gene=PCNA
TERT	Telomerase Reverse Transcriptase	Protein Coding	51	GC05M001253	8.462902069	https://www.genecards.org/cgi-bin/carddisp.pl?gene=TERT
PMS2	PMS1 Homolog 2, Mismatch Repair System Component	Protein Coding	48	GC07M005973	8.390628815	https://www.genecards.org/cgi-bin/carddisp.pl?gene=PMS2
XRCC1	X-Ray Repair Cross Complementing 1	Protein Coding	44	GC19M043543	8.250244141	https://www.genecards.org/cgi-bin/carddisp.pl?gene=XRCC1
ENG	Endoglin	Protein Coding	45	GC09M127815	8.237531662	https://www.genecards.org/cgi-bin/carddisp.pl?gene=ENG
EGF	Epidermal Growth Factor	Protein Coding	50	GC04P109912	8.219593048	https://www.genecards.org/cgi-bin/carddisp.pl?gene=EGF
G6PD	Glucose-6-Phosphate Dehydrogenase	Protein Coding	50	GC0XM154531	8.132368088	https://www.genecards.org/cgi-bin/carddisp.pl?gene=G6PD
FASLG	Fas Ligand	Protein Coding	47	GC01P172628	8.090117455	https://www.genecards.org/cgi-bin/carddisp.pl?gene=FASLG
YBX1	Y-Box Binding Protein 1	Protein Coding	38	GC01P042682	8.051434517	https://www.genecards.org/cgi-bin/carddisp.pl?gene=YBX1
FLT3	Fms Related Receptor Tyrosine Kinase 3	Protein Coding	52	GC13M028003	8.048121452	https://www.genecards.org/cgi-bin/carddisp.pl?gene=FLT3
CDC25C	Cell Division Cycle 25C	Protein Coding	48	GC05M138285	7.992885113	https://www.genecards.org/cgi-bin/carddisp.pl?gene=CDC25C
NAMPT	Nicotinamide Phosphoribosyltransferase	Protein Coding	47	GC07M106248	7.895572662	https://www.genecards.org/cgi-bin/carddisp.pl?gene=NAMPT
MMP9	Matrix Metallopeptidase 9	Protein Coding	53	GC20P046008	7.838013649	https://www.genecards.org/cgi-bin/carddisp.pl?gene=MMP9
ABCB5	ATP Binding Cassette Subfamily B Member 5	Protein Coding	42	GC07P020615	7.832566261	https://www.genecards.org/cgi-bin/carddisp.pl?gene=ABCB5
CFLAR	CASP8 And FADD Like Apoptosis Regulator	Protein Coding	45	GC02P201117	7.805307388	https://www.genecards.org/cgi-bin/carddisp.pl?gene=CFLAR
FOXO1	Forkhead Box O1	Protein Coding	48	GC13M040555	7.752028942	https://www.genecards.org/cgi-bin/carddisp.pl?gene=FOXO1
TNFRSF10B	TNF Receptor Superfamily Member 10b	Protein Coding	50	GC08M023020	7.742042542	https://www.genecards.org/cgi-bin/carddisp.pl?gene=TNFRSF10B
MIR34A	MicroRNA 34a	RNA Gene	23	GC01M009151	7.674977303	https://www.genecards.org/cgi-bin/carddisp.pl?gene=MIR34A
ANXA5	Annexin A5	Protein Coding	45	GC04M121667	7.612230301	https://www.genecards.org/cgi-bin/carddisp.pl?gene=ANXA5
KDR	Kinase Insert Domain Receptor	Protein Coding	52	GC04M055078	7.577676296	https://www.genecards.org/cgi-bin/carddisp.pl?gene=KDR
CCNB1	Cyclin B1	Protein Coding	46	GC05P069167	7.505182266	https://www.genecards.org/cgi-bin/carddisp.pl?gene=CCNB1
CD44	CD44 Molecule (Indian Blood Group)	Protein Coding	47	GC11P035139	7.455717087	https://www.genecards.org/cgi-bin/carddisp.pl?gene=CD44
XIAP	X-Linked Inhibitor Of Apoptosis	Protein Coding	49	GC0XP123859	7.451495171	https://www.genecards.org/cgi-bin/carddisp.pl?gene=XIAP
BCR	BCR Activator Of RhoGEF And GTPase	Protein Coding	51	GC22P023179	7.44178009	https://www.genecards.org/cgi-bin/carddisp.pl?gene=BCR
GHRL	Ghrelin And Obestatin Prepropeptide	Protein Coding	43	GC03M010285	7.378832817	https://www.genecards.org/cgi-bin/carddisp.pl?gene=GHRL
CDK6	Cyclin Dependent Kinase 6	Protein Coding	53	GC07M092604	7.368678093	https://www.genecards.org/cgi-bin/carddisp.pl?gene=CDK6
CXCL8	C-X-C Motif Chemokine Ligand 8	Protein Coding	40	GC04P073740	7.36618948	https://www.genecards.org/cgi-bin/carddisp.pl?gene=CXCL8
JUN	Jun Proto-Oncogene, AP-1 Transcription Factor Subunit	Protein Coding	48	GC01M058780	7.310569763	https://www.genecards.org/cgi-bin/carddisp.pl?gene=JUN
STAT1	Signal Transducer And Activator Of Transcription 1	Protein Coding	52	GC02M190908	7.211196899	https://www.genecards.org/cgi-bin/carddisp.pl?gene=STAT1
MIR20A	MicroRNA 20a	RNA Gene	20	GC13P091472	7.174653053	https://www.genecards.org/cgi-bin/carddisp.pl?gene=MIR20A
BCL2L11	BCL2 Like 11	Protein Coding	44	GC02P111119	7.124501228	https://www.genecards.org/cgi-bin/carddisp.pl?gene=BCL2L11
MIR203A	MicroRNA 203a	RNA Gene	20	GC14P106542	7.094109535	https://www.genecards.org/cgi-bin/carddisp.pl?gene=MIR203A
HSPB1	Heat Shock Protein Family B (Small) Member 1	Protein Coding	51	GC07P076302	7.073678493	https://www.genecards.org/cgi-bin/carddisp.pl?gene=HSPB1
BRCA2	BRCA2 DNA Repair Associated	Protein Coding	49	GC13P032315	7.008134842	https://www.genecards.org/cgi-bin/carddisp.pl?gene=BRCA2
MIR223	MicroRNA 223	RNA Gene	22	GC0XP066018	7.002997398	https://www.genecards.org/cgi-bin/carddisp.pl?gene=MIR223
FOXO3	Forkhead Box O3	Protein Coding	44	GC06P108559	6.969008446	https://www.genecards.org/cgi-bin/carddisp.pl?gene=FOXO3
HSPA5	Heat Shock Protein Family A (Hsp70) Member 5	Protein Coding	47	GC09M125234	6.951963425	https://www.genecards.org/cgi-bin/carddisp.pl?gene=HSPA5
SST	Somatostatin	Protein Coding	42	GC03M187668	6.91489172	https://www.genecards.org/cgi-bin/carddisp.pl?gene=SST
TKT	Transketolase	Protein Coding	47	GC03M053224	6.908016682	https://www.genecards.org/cgi-bin/carddisp.pl?gene=TKT
SPP1	Secreted Phosphoprotein 1	Protein Coding	45	GC04P087975	6.882024765	https://www.genecards.org/cgi-bin/carddisp.pl?gene=SPP1
SOD2	Superoxide Dismutase 2	Protein Coding	50	GC06M159669	6.871378422	https://www.genecards.org/cgi-bin/carddisp.pl?gene=SOD2
HSP90AA1	Heat Shock Protein 90 Alpha Family Class A Member 1	Protein Coding	47	GC14M102080	6.775540352	https://www.genecards.org/cgi-bin/carddisp.pl?gene=HSP90AA1
MSH6	MutS Homolog 6	Protein Coding	50	GC02P047695	6.747922897	https://www.genecards.org/cgi-bin/carddisp.pl?gene=MSH6
CXCR4	C-X-C Motif Chemokine Receptor 4	Protein Coding	52	GC02M136114	6.73810339	https://www.genecards.org/cgi-bin/carddisp.pl?gene=CXCR4
FGF2	Fibroblast Growth Factor 2	Protein Coding	47	GC04P122826	6.736698151	https://www.genecards.org/cgi-bin/carddisp.pl?gene=FGF2
MIR126	MicroRNA 126	RNA Gene	23	GC09P136670	6.720087051	https://www.genecards.org/cgi-bin/carddisp.pl?gene=MIR126
MIR145	MicroRNA 145	RNA Gene	22	GC05P149430	6.711795807	https://www.genecards.org/cgi-bin/carddisp.pl?gene=MIR145
TNFRSF10A	TNF Receptor Superfamily Member 10a	Protein Coding	44	GC08M023190	6.708893776	https://www.genecards.org/cgi-bin/carddisp.pl?gene=TNFRSF10A
RELA	RELA Proto-Oncogene, NF-KB Subunit	Protein Coding	51	GC11M065653	6.695380211	https://www.genecards.org/cgi-bin/carddisp.pl?gene=RELA
IGFBP2	Insulin Like Growth Factor Binding Protein 2	Protein Coding	43	GC02P216632	6.678471565	https://www.genecards.org/cgi-bin/carddisp.pl?gene=IGFBP2
DHPS	Deoxyhypusine Synthase	Protein Coding	41	GC19M013148	6.677218437	https://www.genecards.org/cgi-bin/carddisp.pl?gene=DHPS
NBN	Nibrin	Protein Coding	47	GC08M089933	6.675993919	https://www.genecards.org/cgi-bin/carddisp.pl?gene=NBN
MIR221	MicroRNA 221	RNA Gene	21	GC0XM045746	6.637244225	https://www.genecards.org/cgi-bin/carddisp.pl?gene=MIR221
AKT3	AKT Serine/Threonine Kinase 3	Protein Coding	53	GC01M243488	6.636869431	https://www.genecards.org/cgi-bin/carddisp.pl?gene=AKT3
HOTAIR	HOX Transcript Antisense RNA	RNA Gene	26	GC12M053962	6.548474312	https://www.genecards.org/cgi-bin/carddisp.pl?gene=HOTAIR
SP1	Sp1 Transcription Factor	Protein Coding	44	GC12P053380	6.514321327	https://www.genecards.org/cgi-bin/carddisp.pl?gene=SP1
SELP	Selectin P	Protein Coding	45	GC01M169558	6.414718628	https://www.genecards.org/cgi-bin/carddisp.pl?gene=SELP
BAD	BCL2 Associated Agonist Of Cell Death	Protein Coding	45	GC11M071604	6.410158157	https://www.genecards.org/cgi-bin/carddisp.pl?gene=BAD
CDKN1B	Cyclin Dependent Kinase Inhibitor 1B	Protein Coding	47	GC12P013453	6.372403145	https://www.genecards.org/cgi-bin/carddisp.pl?gene=CDKN1B
ESR2	Estrogen Receptor 2	Protein Coding	49	GC14M064084	6.339874744	https://www.genecards.org/cgi-bin/carddisp.pl?gene=ESR2
LNCARSR	LncRNA Regulator Of Akt Signaling Associated With HCC And RCC	RNA Gene	11	GC09M079507	6.279845238	https://www.genecards.org/cgi-bin/carddisp.pl?gene=LNCARSR
LIG4	DNA Ligase 4	Protein Coding	48	GC13M108207	6.219743729	https://www.genecards.org/cgi-bin/carddisp.pl?gene=LIG4
MIR222	MicroRNA 222	RNA Gene	22	GC0XM045747	6.161848545	https://www.genecards.org/cgi-bin/carddisp.pl?gene=MIR222
CREB1	CAMP Responsive Element Binding Protein 1	Protein Coding	49	GC02P207529	6.129221439	https://www.genecards.org/cgi-bin/carddisp.pl?gene=CREB1
FGFR1	Fibroblast Growth Factor Receptor 1	Protein Coding	54	GC08M038400	6.11103344	https://www.genecards.org/cgi-bin/carddisp.pl?gene=FGFR1
AURKA	Aurora Kinase A	Protein Coding	51	GC20M056370	6.076990128	https://www.genecards.org/cgi-bin/carddisp.pl?gene=AURKA
JAK2	Janus Kinase 2	Protein Coding	52	GC09P004985	6.061491966	https://www.genecards.org/cgi-bin/carddisp.pl?gene=JAK2
PRKCB	Protein Kinase C Beta	Protein Coding	48	GC16P023993	6.040621281	https://www.genecards.org/cgi-bin/carddisp.pl?gene=PRKCB
RAD51	RAD51 Recombinase	Protein Coding	52	GC15P040694	6.012471199	https://www.genecards.org/cgi-bin/carddisp.pl?gene=RAD51
BAK1	BCL2 Antagonist/Killer 1	Protein Coding	44	GC06M033572	5.992857933	https://www.genecards.org/cgi-bin/carddisp.pl?gene=BAK1
NQO1	NAD(P)H Quinone Dehydrogenase 1	Protein Coding	48	GC16M069706	5.968528271	https://www.genecards.org/cgi-bin/carddisp.pl?gene=NQO1
APEX1	Apurinic/Apyrimidinic Endodeoxyribonuclease 1	Protein Coding	44	GC14P020455	5.941775322	https://www.genecards.org/cgi-bin/carddisp.pl?gene=APEX1
MALAT1	Metastasis Associated Lung Adenocarcinoma Transcript 1	RNA Gene	23	GC11P066818	5.922465324	https://www.genecards.org/cgi-bin/carddisp.pl?gene=MALAT1
MAPK14	Mitogen-Activated Protein Kinase 14	Protein Coding	51	GC06P058451	5.883369446	https://www.genecards.org/cgi-bin/carddisp.pl?gene=MAPK14
AGTR1	Angiotensin II Receptor Type 1	Protein Coding	51	GC03P148697	5.752009869	https://www.genecards.org/cgi-bin/carddisp.pl?gene=AGTR1
GSR	Glutathione-Disulfide Reductase	Protein Coding	49	GC08M030678	5.739810467	https://www.genecards.org/cgi-bin/carddisp.pl?gene=GSR
RB1	RB Transcriptional Corepressor 1	Protein Coding	48	GC13P048303	5.721507549	https://www.genecards.org/cgi-bin/carddisp.pl?gene=RB1
ACACB	Acetyl-CoA Carboxylase Beta	Protein Coding	46	GC12P109116	5.708440781	https://www.genecards.org/cgi-bin/carddisp.pl?gene=ACACB
CHI3L1	Chitinase 3 Like 1	Protein Coding	43	GC01M203148	5.622955322	https://www.genecards.org/cgi-bin/carddisp.pl?gene=CHI3L1
ALDH1A1	Aldehyde Dehydrogenase 1 Family Member A1	Protein Coding	47	GC09M072900	5.61787653	https://www.genecards.org/cgi-bin/carddisp.pl?gene=ALDH1A1
E2F1	E2F Transcription Factor 1	Protein Coding	44	GC20M033675	5.610586643	https://www.genecards.org/cgi-bin/carddisp.pl?gene=E2F1
CDK2	Cyclin Dependent Kinase 2	Protein Coding	51	GC12P055966	5.593970299	https://www.genecards.org/cgi-bin/carddisp.pl?gene=CDK2
IDH2	Isocitrate Dehydrogenase (NADP(+)) 2	Protein Coding	52	GC15M090083	5.578243256	https://www.genecards.org/cgi-bin/carddisp.pl?gene=IDH2
NES	Nestin	Protein Coding	40	GC01M156668	5.534376144	https://www.genecards.org/cgi-bin/carddisp.pl?gene=NES
MDC1	Mediator Of DNA Damage Checkpoint 1	Protein Coding	41	GC06M049038	5.497773647	https://www.genecards.org/cgi-bin/carddisp.pl?gene=MDC1
BIRC3	Baculoviral IAP Repeat Containing 3	Protein Coding	47	GC11P102317	5.48068428	https://www.genecards.org/cgi-bin/carddisp.pl?gene=BIRC3
RAC1	Rac Family Small GTPase 1	Protein Coding	49	GC07P006377	5.459436893	https://www.genecards.org/cgi-bin/carddisp.pl?gene=RAC1
H19	H19 Imprinted Maternally Expressed Transcript	RNA Gene	28	GC11M001995	5.437096119	https://www.genecards.org/cgi-bin/carddisp.pl?gene=H19
NOTCH3	Notch Receptor 3	Protein Coding	50	GC19M015159	5.377438545	https://www.genecards.org/cgi-bin/carddisp.pl?gene=NOTCH3
FOXM1	Forkhead Box M1	Protein Coding	44	GC12M002857	5.358064651	https://www.genecards.org/cgi-bin/carddisp.pl?gene=FOXM1
BIRC2	Baculoviral IAP Repeat Containing 2	Protein Coding	45	GC11P102347	5.355835438	https://www.genecards.org/cgi-bin/carddisp.pl?gene=BIRC2
PTK2	Protein Tyrosine Kinase 2	Protein Coding	47	GC08M140657	5.276935577	https://www.genecards.org/cgi-bin/carddisp.pl?gene=PTK2
MIR130A	MicroRNA 130a	RNA Gene	20	GC11P057641	5.231014252	https://www.genecards.org/cgi-bin/carddisp.pl?gene=MIR130A
CASP7	Caspase 7	Protein Coding	50	GC10P113679	5.195110321	https://www.genecards.org/cgi-bin/carddisp.pl?gene=CASP7
PLK1	Polo Like Kinase 1	Protein Coding	50	GC16P023988	5.176755905	https://www.genecards.org/cgi-bin/carddisp.pl?gene=PLK1
LGALS3	Galectin 3	Protein Coding	44	GC14P055124	5.153542042	https://www.genecards.org/cgi-bin/carddisp.pl?gene=LGALS3
HK2	Hexokinase 2	Protein Coding	47	GC02P074833	5.147594452	https://www.genecards.org/cgi-bin/carddisp.pl?gene=HK2
BMI1	BMI1 Proto-Oncogene, Polycomb Ring Finger	Protein Coding	44	GC10P022326	5.127988815	https://www.genecards.org/cgi-bin/carddisp.pl?gene=BMI1
MIR16-1	MicroRNA 16-1	RNA Gene	22	GC13M050048	5.121687412	https://www.genecards.org/cgi-bin/carddisp.pl?gene=MIR16-1
CCN2	Cellular Communication Network Factor 2	Protein Coding	38	GC06M131948	5.108146667	https://www.genecards.org/cgi-bin/carddisp.pl?gene=CCN2
SOX9	SRY-Box Transcription Factor 9	Protein Coding	47	GC17P072121	5.083349705	https://www.genecards.org/cgi-bin/carddisp.pl?gene=SOX9
HMGB1	High Mobility Group Box 1	Protein Coding	44	GC13M030456	5.066056252	https://www.genecards.org/cgi-bin/carddisp.pl?gene=HMGB1
MIR200A	MicroRNA 200a	RNA Gene	22	GC01P002223	5.031159401	https://www.genecards.org/cgi-bin/carddisp.pl?gene=MIR200A
SLC7A11	Solute Carrier Family 7 Member 11	Protein Coding	44	GC04M138164	5.02793026	https://www.genecards.org/cgi-bin/carddisp.pl?gene=SLC7A11
BECN1	Beclin 1	Protein Coding	45	GC17M042810	4.994994164	https://www.genecards.org/cgi-bin/carddisp.pl?gene=BECN1
DRD2	Dopamine Receptor D2	Protein Coding	50	GC11M113409	4.981864452	https://www.genecards.org/cgi-bin/carddisp.pl?gene=DRD2
RRAD	RRAD, Ras Related Glycolysis Inhibitor And Calcium Channel Regulator	Protein Coding	39	GC16M066925	4.964083672	https://www.genecards.org/cgi-bin/carddisp.pl?gene=RRAD
SOX2	SRY-Box Transcription Factor 2	Protein Coding	47	GC03P181711	4.946942806	https://www.genecards.org/cgi-bin/carddisp.pl?gene=SOX2
PRKDC	Protein Kinase, DNA-Activated, Catalytic Subunit	Protein Coding	50	GC08M047773	4.929134846	https://www.genecards.org/cgi-bin/carddisp.pl?gene=PRKDC
RPS27A	Ribosomal Protein S27a	Protein Coding	43	GC02P055231	4.909219742	https://www.genecards.org/cgi-bin/carddisp.pl?gene=RPS27A
PROM1	Prominin 1	Protein Coding	44	GC04M015965	4.868033409	https://www.genecards.org/cgi-bin/carddisp.pl?gene=PROM1
MAP3K8	Mitogen-Activated Protein Kinase Kinase Kinase 8	Protein Coding	47	GC10P030458	4.865630627	https://www.genecards.org/cgi-bin/carddisp.pl?gene=MAP3K8
MIR137	MicroRNA 137	RNA Gene	19	GC01M098046	4.828874111	https://www.genecards.org/cgi-bin/carddisp.pl?gene=MIR137
EZH2	Enhancer Of Zeste 2 Polycomb Repressive Complex 2 Subunit	Protein Coding	54	GC07M148807	4.811008453	https://www.genecards.org/cgi-bin/carddisp.pl?gene=EZH2
MIR98	MicroRNA 98	RNA Gene	18	GC0XM053604	4.810325146	https://www.genecards.org/cgi-bin/carddisp.pl?gene=MIR98
HSPA4	Heat Shock Protein Family A (Hsp70) Member 4	Protein Coding	42	GC05P133051	4.80820322	https://www.genecards.org/cgi-bin/carddisp.pl?gene=HSPA4
HMGA2	High Mobility Group AT-Hook 2	Protein Coding	45	GC12P065824	4.801956654	https://www.genecards.org/cgi-bin/carddisp.pl?gene=HMGA2
CCNA2	Cyclin A2	Protein Coding	44	GC04M121816	4.765057564	https://www.genecards.org/cgi-bin/carddisp.pl?gene=CCNA2
DPYD	Dihydropyrimidine Dehydrogenase	Protein Coding	52	GC01M097015	4.76412344	https://www.genecards.org/cgi-bin/carddisp.pl?gene=DPYD
UGCG	UDP-Glucose Ceramide Glucosyltransferase	Protein Coding	43	GC09P111896	4.752022743	https://www.genecards.org/cgi-bin/carddisp.pl?gene=UGCG
AXL	AXL Receptor Tyrosine Kinase	Protein Coding	51	GC19P041219	4.750854969	https://www.genecards.org/cgi-bin/carddisp.pl?gene=AXL
PDGFRB	Platelet Derived Growth Factor Receptor Beta	Protein Coding	54	GC05M150113	4.737767696	https://www.genecards.org/cgi-bin/carddisp.pl?gene=PDGFRB
MIR155	MicroRNA 155	RNA Gene	19	GC21P025573	4.707509518	https://www.genecards.org/cgi-bin/carddisp.pl?gene=MIR155
CD274	CD274 Molecule	Protein Coding	44	GC09P005450	4.703652382	https://www.genecards.org/cgi-bin/carddisp.pl?gene=CD274
TRAF6	TNF Receptor Associated Factor 6	Protein Coding	46	GC11M036467	4.70356369	https://www.genecards.org/cgi-bin/carddisp.pl?gene=TRAF6
CXCL10	C-X-C Motif Chemokine Ligand 10	Protein Coding	44	GC04M076021	4.640176773	https://www.genecards.org/cgi-bin/carddisp.pl?gene=CXCL10
RALBP1	RalA Binding Protein 1	Protein Coding	45	GC18P009465	4.607169628	https://www.genecards.org/cgi-bin/carddisp.pl?gene=RALBP1
H2AX	H2A.X Variant Histone	Protein Coding	36	GC11M119097	4.564727783	https://www.genecards.org/cgi-bin/carddisp.pl?gene=H2AX
MIR93	MicroRNA 93	RNA Gene	21	GC07M100602	4.562439442	https://www.genecards.org/cgi-bin/carddisp.pl?gene=MIR93
SETD2	SET Domain Containing 2, Histone Lysine Methyltransferase	Protein Coding	47	GC03M047033	4.559689522	https://www.genecards.org/cgi-bin/carddisp.pl?gene=SETD2
DNMT1	DNA Methyltransferase 1	Protein Coding	51	GC19M010133	4.544798851	https://www.genecards.org/cgi-bin/carddisp.pl?gene=DNMT1
CDKN2B	Cyclin Dependent Kinase Inhibitor 2B	Protein Coding	47	GC09M022002	4.529747009	https://www.genecards.org/cgi-bin/carddisp.pl?gene=CDKN2B
ATF4	Activating Transcription Factor 4	Protein Coding	46	GC22P039558	4.523175716	https://www.genecards.org/cgi-bin/carddisp.pl?gene=ATF4
SDHB	Succinate Dehydrogenase Complex Iron Sulfur Subunit B	Protein Coding	48	GC01M017338	4.465314865	https://www.genecards.org/cgi-bin/carddisp.pl?gene=SDHB
FBXW7	F-Box And WD Repeat Domain Containing 7	Protein Coding	45	GC04M152321	4.461901188	https://www.genecards.org/cgi-bin/carddisp.pl?gene=FBXW7
IDO1	Indoleamine 2,3-Dioxygenase 1	Protein Coding	44	GC08P039891	4.459471703	https://www.genecards.org/cgi-bin/carddisp.pl?gene=IDO1
FLT1	Fms Related Receptor Tyrosine Kinase 1	Protein Coding	50	GC13M028300	4.431707859	https://www.genecards.org/cgi-bin/carddisp.pl?gene=FLT1
SLC22A18	Solute Carrier Family 22 Member 18	Protein Coding	43	GC11P002899	4.39756012	https://www.genecards.org/cgi-bin/carddisp.pl?gene=SLC22A18
MIR10A	MicroRNA 10a	RNA Gene	22	GC17M048579	4.390537262	https://www.genecards.org/cgi-bin/carddisp.pl?gene=MIR10A
PIK3CB	Phosphatidylinositol-4,5-Bisphosphate 3-Kinase Catalytic Subunit Beta	Protein Coding	49	GC03M138652	4.38116169	https://www.genecards.org/cgi-bin/carddisp.pl?gene=PIK3CB
ORM1	Orosomucoid 1	Protein Coding	40	GC09P114323	4.367425442	https://www.genecards.org/cgi-bin/carddisp.pl?gene=ORM1
ITGAV	Integrin Subunit Alpha V	Protein Coding	47	GC02P186589	4.346995831	https://www.genecards.org/cgi-bin/carddisp.pl?gene=ITGAV
HSPA1A	Heat Shock Protein Family A (Hsp70) Member 1A	Protein Coding	44	GC06P058328	4.345475674	https://www.genecards.org/cgi-bin/carddisp.pl?gene=HSPA1A
IL3	Interleukin 3	Protein Coding	43	GC05P132060	4.324883938	https://www.genecards.org/cgi-bin/carddisp.pl?gene=IL3
XBP1	X-Box Binding Protein 1	Protein Coding	45	GC22M028794	4.311652184	https://www.genecards.org/cgi-bin/carddisp.pl?gene=XBP1
NF1	Neurofibromin 1	Protein Coding	49	GC17P031094	4.309880257	https://www.genecards.org/cgi-bin/carddisp.pl?gene=NF1
ITGB1	Integrin Subunit Beta 1	Protein Coding	50	GC10M032892	4.294250488	https://www.genecards.org/cgi-bin/carddisp.pl?gene=ITGB1
PDPK1	3-Phosphoinositide Dependent Protein Kinase 1	Protein Coding	49	GC16P002537	4.193281174	https://www.genecards.org/cgi-bin/carddisp.pl?gene=PDPK1
MIR195	MicroRNA 195	RNA Gene	20	GC17M007018	4.192231178	https://www.genecards.org/cgi-bin/carddisp.pl?gene=MIR195
HFE	Homeostatic Iron Regulator	Protein Coding	43	GC06P026087	4.181046486	https://www.genecards.org/cgi-bin/carddisp.pl?gene=HFE
THBS1	Thrombospondin 1	Protein Coding	44	GC15P039581	4.177025795	https://www.genecards.org/cgi-bin/carddisp.pl?gene=THBS1
BCL6	BCL6 Transcription Repressor	Protein Coding	44	GC03M187721	4.143012524	https://www.genecards.org/cgi-bin/carddisp.pl?gene=BCL6
AREG	Amphiregulin	Protein Coding	42	GC04P074445	4.14216423	https://www.genecards.org/cgi-bin/carddisp.pl?gene=AREG
YY1	YY1 Transcription Factor	Protein Coding	47	GC14P100238	4.13508606	https://www.genecards.org/cgi-bin/carddisp.pl?gene=YY1
CD34	CD34 Molecule	Protein Coding	43	GC01M207880	4.13308239	https://www.genecards.org/cgi-bin/carddisp.pl?gene=CD34
POLB	DNA Polymerase Beta	Protein Coding	46	GC08P042338	4.102972031	https://www.genecards.org/cgi-bin/carddisp.pl?gene=POLB
SLFN11	Schlafen Family Member 11	Protein Coding	34	GC17M035350	4.091272831	https://www.genecards.org/cgi-bin/carddisp.pl?gene=SLFN11
ERCC2	ERCC Excision Repair 2, TFIIH Core Complex Helicase Subunit	Protein Coding	48	GC19M045349	4.085224152	https://www.genecards.org/cgi-bin/carddisp.pl?gene=ERCC2
GRN	Granulin Precursor	Protein Coding	46	GC17P044345	4.081180096	https://www.genecards.org/cgi-bin/carddisp.pl?gene=GRN
GLI1	GLI Family Zinc Finger 1	Protein Coding	47	GC12P057460	4.079677582	https://www.genecards.org/cgi-bin/carddisp.pl?gene=GLI1
PECAM1	Platelet And Endothelial Cell Adhesion Molecule 1	Protein Coding	40	GC17M064319	4.063851833	https://www.genecards.org/cgi-bin/carddisp.pl?gene=PECAM1
DDIT3	DNA Damage Inducible Transcript 3	Protein Coding	45	GC12M057516	4.062572479	https://www.genecards.org/cgi-bin/carddisp.pl?gene=DDIT3
TWIST1	Twist Family BHLH Transcription Factor 1	Protein Coding	46	GC07M019020	4.062090874	https://www.genecards.org/cgi-bin/carddisp.pl?gene=TWIST1
MSH3	MutS Homolog 3	Protein Coding	44	GC05P080654	4.040739536	https://www.genecards.org/cgi-bin/carddisp.pl?gene=MSH3
GJA1	Gap Junction Protein Alpha 1	Protein Coding	51	GC06P121436	4.039975643	https://www.genecards.org/cgi-bin/carddisp.pl?gene=GJA1
SHH	Sonic Hedgehog Signaling Molecule	Protein Coding	49	GC07M155799	4.035339832	https://www.genecards.org/cgi-bin/carddisp.pl?gene=SHH
HDAC6	Histone Deacetylase 6	Protein Coding	51	GC0XP048801	4.035124779	https://www.genecards.org/cgi-bin/carddisp.pl?gene=HDAC6
P4HB	Prolyl 4-Hydroxylase Subunit Beta	Protein Coding	48	GC17M081843	4.018295765	https://www.genecards.org/cgi-bin/carddisp.pl?gene=P4HB
BSG	Basigin (Ok Blood Group)	Protein Coding	43	GC19P000571	4.017264843	https://www.genecards.org/cgi-bin/carddisp.pl?gene=BSG
MIR125B1	MicroRNA 125b-1	RNA Gene	22	GC11M122100	4.014467716	https://www.genecards.org/cgi-bin/carddisp.pl?gene=MIR125B1
POU5F1	POU Class 5 Homeobox 1	Protein Coding	46	GC06M049067	3.986950874	https://www.genecards.org/cgi-bin/carddisp.pl?gene=POU5F1
TNFRSF10C	TNF Receptor Superfamily Member 10c	Protein Coding	39	GC08P023102	3.974807262	https://www.genecards.org/cgi-bin/carddisp.pl?gene=TNFRSF10C
GDF15	Growth Differentiation Factor 15	Protein Coding	41	GC19P027797	3.957191944	https://www.genecards.org/cgi-bin/carddisp.pl?gene=GDF15
IL24	Interleukin 24	Protein Coding	41	GC01P206897	3.955344439	https://www.genecards.org/cgi-bin/carddisp.pl?gene=IL24
AURKB	Aurora Kinase B	Protein Coding	49	GC17M009347	3.945482731	https://www.genecards.org/cgi-bin/carddisp.pl?gene=AURKB
RPS6	Ribosomal Protein S6	Protein Coding	44	GC09M019375	3.934735537	https://www.genecards.org/cgi-bin/carddisp.pl?gene=RPS6
TP73	Tumor Protein P73	Protein Coding	45	GC01P003652	3.916278839	https://www.genecards.org/cgi-bin/carddisp.pl?gene=TP73
TYMP	Thymidine Phosphorylase	Protein Coding	46	GC22M050525	3.900996923	https://www.genecards.org/cgi-bin/carddisp.pl?gene=TYMP
CBL	Cbl Proto-Oncogene	Protein Coding	50	GC11P119206	3.874777317	https://www.genecards.org/cgi-bin/carddisp.pl?gene=CBL
NRF1	Nuclear Respiratory Factor 1	Protein Coding	43	GC07P129611	3.869581699	https://www.genecards.org/cgi-bin/carddisp.pl?gene=NRF1
HDAC1	Histone Deacetylase 1	Protein Coding	49	GC01P032292	3.863688469	https://www.genecards.org/cgi-bin/carddisp.pl?gene=HDAC1
TP63	Tumor Protein P63	Protein Coding	48	GC03P189598	3.851223707	https://www.genecards.org/cgi-bin/carddisp.pl?gene=TP63
ZEB1	Zinc Finger E-Box Binding Homeobox 1	Protein Coding	48	GC10P031318	3.841957569	https://www.genecards.org/cgi-bin/carddisp.pl?gene=ZEB1
FOXP3	Forkhead Box P3	Protein Coding	47	GC0XM049250	3.812200069	https://www.genecards.org/cgi-bin/carddisp.pl?gene=FOXP3
CSF1	Colony Stimulating Factor 1	Protein Coding	43	GC01P109911	3.715669632	https://www.genecards.org/cgi-bin/carddisp.pl?gene=CSF1
RBPJ	Recombination Signal Binding Protein For Immunoglobulin Kappa J Region	Protein Coding	47	GC04P026165	3.710473537	https://www.genecards.org/cgi-bin/carddisp.pl?gene=RBPJ
MIR128-1	MicroRNA 128-1	RNA Gene	20	GC02P135665	3.692894936	https://www.genecards.org/cgi-bin/carddisp.pl?gene=MIR128-1
MIR9-1	MicroRNA 9-1	RNA Gene	21	GC01M156420	3.692487717	https://www.genecards.org/cgi-bin/carddisp.pl?gene=MIR9-1
MECP2	Methyl-CpG Binding Protein 2	Protein Coding	45	GC0XM154021	3.687368631	https://www.genecards.org/cgi-bin/carddisp.pl?gene=MECP2
PMAIP1	Phorbol-12-Myristate-13-Acetate-Induced Protein 1	Protein Coding	40	GC18P059899	3.681328773	https://www.genecards.org/cgi-bin/carddisp.pl?gene=PMAIP1
FANCD2	FA Complementation Group D2	Protein Coding	47	GC03P010026	3.680455208	https://www.genecards.org/cgi-bin/carddisp.pl?gene=FANCD2
TGM2	Transglutaminase 2	Protein Coding	47	GC20M038127	3.658427238	https://www.genecards.org/cgi-bin/carddisp.pl?gene=TGM2
DNMT3A	DNA Methyltransferase 3 Alpha	Protein Coding	51	GC02M025228	3.649967194	https://www.genecards.org/cgi-bin/carddisp.pl?gene=DNMT3A
PKM	Pyruvate Kinase M1/2	Protein Coding	45	GC15M072199	3.647703886	https://www.genecards.org/cgi-bin/carddisp.pl?gene=PKM
DIABLO	Diablo IAP-Binding Mitochondrial Protein	Protein Coding	47	GC12M122208	3.646284819	https://www.genecards.org/cgi-bin/carddisp.pl?gene=DIABLO
CCNE1	Cyclin E1	Protein Coding	48	GC19P029811	3.62349081	https://www.genecards.org/cgi-bin/carddisp.pl?gene=CCNE1
CNOT1	CCR4-NOT Transcription Complex Subunit 1	Protein Coding	41	GC16M058519	3.614964485	https://www.genecards.org/cgi-bin/carddisp.pl?gene=CNOT1
EBF3	EBF Transcription Factor 3	Protein Coding	40	GC10M129835	3.600374699	https://www.genecards.org/cgi-bin/carddisp.pl?gene=EBF3
MYCN	MYCN Proto-Oncogene, BHLH Transcription Factor	Protein Coding	46	GC02P015949	3.598416805	https://www.genecards.org/cgi-bin/carddisp.pl?gene=MYCN
MIRLET7B	MicroRNA Let-7b	RNA Gene	21	GC22P046119	3.585631847	https://www.genecards.org/cgi-bin/carddisp.pl?gene=MIRLET7B
MIR128-2	MicroRNA 128-2	RNA Gene	20	GC03P035750	3.583713293	https://www.genecards.org/cgi-bin/carddisp.pl?gene=MIR128-2
MIRLET7D	MicroRNA Let-7d	RNA Gene	22	GC09P094178	3.580868721	https://www.genecards.org/cgi-bin/carddisp.pl?gene=MIRLET7D
TGFBR1	Transforming Growth Factor Beta Receptor 1	Protein Coding	52	GC09P099104	3.558592319	https://www.genecards.org/cgi-bin/carddisp.pl?gene=TGFBR1
MIR26A1	MicroRNA 26a-1	RNA Gene	21	GC03P037969	3.552667141	https://www.genecards.org/cgi-bin/carddisp.pl?gene=MIR26A1
MIRLET7G	MicroRNA Let-7g	RNA Gene	20	GC03M052268	3.540533543	https://www.genecards.org/cgi-bin/carddisp.pl?gene=MIRLET7G
KITLG	KIT Ligand	Protein Coding	44	GC12M088492	3.523927212	https://www.genecards.org/cgi-bin/carddisp.pl?gene=KITLG
NTRK2	Neurotrophic Receptor Tyrosine Kinase 2	Protein Coding	52	GC09P084668	3.520807743	https://www.genecards.org/cgi-bin/carddisp.pl?gene=NTRK2
GADD45A	Growth Arrest And DNA Damage Inducible Alpha	Protein Coding	44	GC01P067685	3.518292189	https://www.genecards.org/cgi-bin/carddisp.pl?gene=GADD45A
HSPB2	Heat Shock Protein Family B (Small) Member 2	Protein Coding	40	GC11P111913	3.490288019	https://www.genecards.org/cgi-bin/carddisp.pl?gene=HSPB2
EPOR	Erythropoietin Receptor	Protein Coding	47	GC19M011377	3.482979774	https://www.genecards.org/cgi-bin/carddisp.pl?gene=EPOR
MAP3K5	Mitogen-Activated Protein Kinase Kinase Kinase 5	Protein Coding	47	GC06M136557	3.467533588	https://www.genecards.org/cgi-bin/carddisp.pl?gene=MAP3K5
CDK9	Cyclin Dependent Kinase 9	Protein Coding	46	GC09P127874	3.465068817	https://www.genecards.org/cgi-bin/carddisp.pl?gene=CDK9
WWTR1	WW Domain Containing Transcription Regulator 1	Protein Coding	41	GC03M149517	3.461761951	https://www.genecards.org/cgi-bin/carddisp.pl?gene=WWTR1
KEAP1	Kelch Like ECH Associated Protein 1	Protein Coding	48	GC19M010486	3.445252895	https://www.genecards.org/cgi-bin/carddisp.pl?gene=KEAP1
TNFAIP3	TNF Alpha Induced Protein 3	Protein Coding	48	GC06P137866	3.413847446	https://www.genecards.org/cgi-bin/carddisp.pl?gene=TNFAIP3
MIR31	MicroRNA 31	RNA Gene	20	GC09M021520	3.412881851	https://www.genecards.org/cgi-bin/carddisp.pl?gene=MIR31
MIRLET7C	MicroRNA Let-7c	RNA Gene	22	GC21P016551	3.388988972	https://www.genecards.org/cgi-bin/carddisp.pl?gene=MIRLET7C
TFAP2A	Transcription Factor AP-2 Alpha	Protein Coding	47	GC06M010393	3.388331652	https://www.genecards.org/cgi-bin/carddisp.pl?gene=TFAP2A
UGT1A1	UDP Glucuronosyltransferase Family 1 Member A1	Protein Coding	48	GC02P233760	3.373763084	https://www.genecards.org/cgi-bin/carddisp.pl?gene=UGT1A1
SNAI2	Snail Family Transcriptional Repressor 2	Protein Coding	44	GC08M048917	3.37092495	https://www.genecards.org/cgi-bin/carddisp.pl?gene=SNAI2
CA9	Carbonic Anhydrase 9	Protein Coding	44	GC09P035673	3.359621525	https://www.genecards.org/cgi-bin/carddisp.pl?gene=CA9
FN1	Fibronectin 1	Protein Coding	50	GC02M215360	3.343010426	https://www.genecards.org/cgi-bin/carddisp.pl?gene=FN1
NANOG	Nanog Homeobox	Protein Coding	38	GC12P007787	3.340622902	https://www.genecards.org/cgi-bin/carddisp.pl?gene=NANOG
MIR199A1	MicroRNA 199a-1	RNA Gene	19	GC19M010817	3.336763382	https://www.genecards.org/cgi-bin/carddisp.pl?gene=MIR199A1
DNMT3B	DNA Methyltransferase 3 Beta	Protein Coding	51	GC20P032762	3.334671021	https://www.genecards.org/cgi-bin/carddisp.pl?gene=DNMT3B
HSF1	Heat Shock Transcription Factor 1	Protein Coding	44	GC08P144291	3.334387541	https://www.genecards.org/cgi-bin/carddisp.pl?gene=HSF1
PHB2	Prohibitin 2	Protein Coding	40	GC12M006965	3.307053328	https://www.genecards.org/cgi-bin/carddisp.pl?gene=PHB2
LGALS1	Galectin 1	Protein Coding	43	GC22P037675	3.305262089	https://www.genecards.org/cgi-bin/carddisp.pl?gene=LGALS1
HBEGF	Heparin Binding EGF Like Growth Factor	Protein Coding	43	GC05M140332	3.294855595	https://www.genecards.org/cgi-bin/carddisp.pl?gene=HBEGF
BIRC7	Baculoviral IAP Repeat Containing 7	Protein Coding	39	GC20P063235	3.289720535	https://www.genecards.org/cgi-bin/carddisp.pl?gene=BIRC7
GATA4	GATA Binding Protein 4	Protein Coding	48	GC08P011676	3.258552551	https://www.genecards.org/cgi-bin/carddisp.pl?gene=GATA4
JAK1	Janus Kinase 1	Protein Coding	53	GC01M064833	3.255023956	https://www.genecards.org/cgi-bin/carddisp.pl?gene=JAK1
NEAT1	Nuclear Paraspeckle Assembly Transcript 1	RNA Gene	23	GC11P066811	3.225754738	https://www.genecards.org/cgi-bin/carddisp.pl?gene=NEAT1
MIR151A	MicroRNA 151a	RNA Gene	18	GC08M140733	3.219406128	https://www.genecards.org/cgi-bin/carddisp.pl?gene=MIR151A
XAF1	XIAP Associated Factor 1	Protein Coding	37	GC17P006757	3.196722507	https://www.genecards.org/cgi-bin/carddisp.pl?gene=XAF1
PRDX1	Peroxiredoxin 1	Protein Coding	48	GC01M045511	3.195441246	https://www.genecards.org/cgi-bin/carddisp.pl?gene=PRDX1
MIR146B	MicroRNA 146b	RNA Gene	20	GC10P102436	3.191956043	https://www.genecards.org/cgi-bin/carddisp.pl?gene=MIR146B
MIR125B2	MicroRNA 125b-2	RNA Gene	22	GC21P016590	3.158870697	https://www.genecards.org/cgi-bin/carddisp.pl?gene=MIR125B2
CASC2	Cancer Susceptibility 2	RNA Gene	25	GC10P118046	3.158236027	https://www.genecards.org/cgi-bin/carddisp.pl?gene=CASC2
COPB1	COPI Coat Complex Subunit Beta 1	Protein Coding	38	GC11M014436	3.143538713	https://www.genecards.org/cgi-bin/carddisp.pl?gene=COPB1
MIR181A1	MicroRNA 181a-1	RNA Gene	19	GC01M198860	3.132411003	https://www.genecards.org/cgi-bin/carddisp.pl?gene=MIR181A1
IGFBP6	Insulin Like Growth Factor Binding Protein 6	Protein Coding	41	GC12P053097	3.127954483	https://www.genecards.org/cgi-bin/carddisp.pl?gene=IGFBP6
PPM1D	Protein Phosphatase, Mg2+/Mn2+ Dependent 1D	Protein Coding	47	GC17P060600	3.1242311	https://www.genecards.org/cgi-bin/carddisp.pl?gene=PPM1D
GART	Phosphoribosylglycinamide Formyltransferase, Phosphoribosylglycinamide Synthetase, Phosphoribosylaminoimidazole Synthetase	Protein Coding	43	GC21M033503	3.120233297	https://www.genecards.org/cgi-bin/carddisp.pl?gene=GART
MMP14	Matrix Metallopeptidase 14	Protein Coding	51	GC14P026861	3.101195335	https://www.genecards.org/cgi-bin/carddisp.pl?gene=MMP14
FEN1	Flap Structure-Specific Endonuclease 1	Protein Coding	45	GC11P061793	3.099078894	https://www.genecards.org/cgi-bin/carddisp.pl?gene=FEN1
EIF4G1	Eukaryotic Translation Initiation Factor 4 Gamma 1	Protein Coding	46	GC03P184314	3.095386982	https://www.genecards.org/cgi-bin/carddisp.pl?gene=EIF4G1
EIF2S1	Eukaryotic Translation Initiation Factor 2 Subunit Alpha	Protein Coding	44	GC14P067359	3.091112137	https://www.genecards.org/cgi-bin/carddisp.pl?gene=EIF2S1
AQP4	Aquaporin 4	Protein Coding	46	GC18M026852	3.089239359	https://www.genecards.org/cgi-bin/carddisp.pl?gene=AQP4
RACK1	Receptor For Activated C Kinase 1	Protein Coding	37	GC05M181415	3.081931353	https://www.genecards.org/cgi-bin/carddisp.pl?gene=RACK1
RECQL	RecQ Like Helicase	Protein Coding	41	GC12M021468	3.080346346	https://www.genecards.org/cgi-bin/carddisp.pl?gene=RECQL
MIR132	MicroRNA 132	RNA Gene	22	GC17M002049	3.058868408	https://www.genecards.org/cgi-bin/carddisp.pl?gene=MIR132
EPHA2	EPH Receptor A2	Protein Coding	52	GC01M016124	3.051050425	https://www.genecards.org/cgi-bin/carddisp.pl?gene=EPHA2
ENO1	Enolase 1	Protein Coding	47	GC01M008861	3.039338112	https://www.genecards.org/cgi-bin/carddisp.pl?gene=ENO1
KLF4	Kruppel Like Factor 4	Protein Coding	45	GC09M107484	3.037480354	https://www.genecards.org/cgi-bin/carddisp.pl?gene=KLF4
MTDH	Metadherin	Protein Coding	40	GC08P097643	3.03549552	https://www.genecards.org/cgi-bin/carddisp.pl?gene=MTDH
BBC3	BCL2 Binding Component 3	Protein Coding	41	GC19M047220	3.032991409	https://www.genecards.org/cgi-bin/carddisp.pl?gene=BBC3
XRCC3	X-Ray Repair Cross Complementing 3	Protein Coding	43	GC14M103697	3.013725996	https://www.genecards.org/cgi-bin/carddisp.pl?gene=XRCC3
SMPD1	Sphingomyelin Phosphodiesterase 1	Protein Coding	47	GC11P006390	2.989579678	https://www.genecards.org/cgi-bin/carddisp.pl?gene=SMPD1
PDCD1	Programmed Cell Death 1	Protein Coding	47	GC02M241849	2.969033718	https://www.genecards.org/cgi-bin/carddisp.pl?gene=PDCD1
PHB	Prohibitin	Protein Coding	47	GC17M049404	2.968004227	https://www.genecards.org/cgi-bin/carddisp.pl?gene=PHB
HOXA9	Homeobox A9	Protein Coding	39	GC07M027162	2.965270996	https://www.genecards.org/cgi-bin/carddisp.pl?gene=HOXA9
SIX1	SIX Homeobox 1	Protein Coding	44	GC14M060643	2.958527088	https://www.genecards.org/cgi-bin/carddisp.pl?gene=SIX1
PRDX3	Peroxiredoxin 3	Protein Coding	43	GC10M119167	2.956186056	https://www.genecards.org/cgi-bin/carddisp.pl?gene=PRDX3
MIR101-1	MicroRNA 101-1	RNA Gene	19	GC01M065058	2.947308779	https://www.genecards.org/cgi-bin/carddisp.pl?gene=MIR101-1
SLC13A5	Solute Carrier Family 13 Member 5	Protein Coding	43	GC17M006684	2.939143896	https://www.genecards.org/cgi-bin/carddisp.pl?gene=SLC13A5
FUS	FUS RNA Binding Protein	Protein Coding	45	GC16P031180	2.925675869	https://www.genecards.org/cgi-bin/carddisp.pl?gene=FUS
ASS1	Argininosuccinate Synthase 1	Protein Coding	48	GC09P130444	2.912832975	https://www.genecards.org/cgi-bin/carddisp.pl?gene=ASS1
AGO2	Argonaute RISC Catalytic Component 2	Protein Coding	40	GC08M140522	2.908414364	https://www.genecards.org/cgi-bin/carddisp.pl?gene=AGO2
TUSC7	Tumor Suppressor Candidate 7	RNA Gene	16	GC03P116647	2.904179335	https://www.genecards.org/cgi-bin/carddisp.pl?gene=TUSC7
NME1	NME/NM23 Nucleoside Diphosphate Kinase 1	Protein Coding	46	GC17P051154	2.895952225	https://www.genecards.org/cgi-bin/carddisp.pl?gene=NME1
EZR	Ezrin	Protein Coding	45	GC06M158765	2.893048525	https://www.genecards.org/cgi-bin/carddisp.pl?gene=EZR
PDGFB	Platelet Derived Growth Factor Subunit B	Protein Coding	49	GC22M050295	2.865814686	https://www.genecards.org/cgi-bin/carddisp.pl?gene=PDGFB
TNFRSF10D	TNF Receptor Superfamily Member 10d	Protein Coding	43	GC08M023135	2.853739262	https://www.genecards.org/cgi-bin/carddisp.pl?gene=TNFRSF10D
DDB2	Damage Specific DNA Binding Protein 2	Protein Coding	47	GC11P047237	2.85038209	https://www.genecards.org/cgi-bin/carddisp.pl?gene=DDB2
E2F3	E2F Transcription Factor 3	Protein Coding	43	GC06P020402	2.844323635	https://www.genecards.org/cgi-bin/carddisp.pl?gene=E2F3
NPM1	Nucleophosmin 1	Protein Coding	49	GC05P171387	2.827396393	https://www.genecards.org/cgi-bin/carddisp.pl?gene=NPM1
ACKR3	Atypical Chemokine Receptor 3	Protein Coding	42	GC02P236537	2.819124222	https://www.genecards.org/cgi-bin/carddisp.pl?gene=ACKR3
MIR186	MicroRNA 186	RNA Gene	19	GC01M071067	2.807907581	https://www.genecards.org/cgi-bin/carddisp.pl?gene=MIR186
RASSF1	Ras Association Domain Family Member 1	Protein Coding	44	GC03M050329	2.803553343	https://www.genecards.org/cgi-bin/carddisp.pl?gene=RASSF1
MIR497	MicroRNA 497	RNA Gene	18	GC17M007022	2.793712616	https://www.genecards.org/cgi-bin/carddisp.pl?gene=MIR497
PDCD4	Programmed Cell Death 4	Protein Coding	42	GC10P110871	2.791301489	https://www.genecards.org/cgi-bin/carddisp.pl?gene=PDCD4
ILK	Integrin Linked Kinase	Protein Coding	47	GC11P006604	2.784166813	https://www.genecards.org/cgi-bin/carddisp.pl?gene=ILK
PAX6	Paired Box 6	Protein Coding	48	GC11M031784	2.77005434	https://www.genecards.org/cgi-bin/carddisp.pl?gene=PAX6
MIR29B1	MicroRNA 29b-1	RNA Gene	21	GC07M130877	2.767836571	https://www.genecards.org/cgi-bin/carddisp.pl?gene=MIR29B1
WNK1	WNK Lysine Deficient Protein Kinase 1	Protein Coding	47	GC12P000733	2.764385939	https://www.genecards.org/cgi-bin/carddisp.pl?gene=WNK1
LRIG1	Leucine Rich Repeats And Immunoglobulin Like Domains 1	Protein Coding	41	GC03M066379	2.737481833	https://www.genecards.org/cgi-bin/carddisp.pl?gene=LRIG1
PGF	Placental Growth Factor	Protein Coding	43	GC14M074941	2.736096859	https://www.genecards.org/cgi-bin/carddisp.pl?gene=PGF
BNIP3	BCL2 Interacting Protein 3	Protein Coding	42	GC10M131966	2.731199503	https://www.genecards.org/cgi-bin/carddisp.pl?gene=BNIP3
MIR7-1	MicroRNA 7-1	RNA Gene	19	GC09M086734	2.730186939	https://www.genecards.org/cgi-bin/carddisp.pl?gene=MIR7-1
PPP1CA	Protein Phosphatase 1 Catalytic Subunit Alpha	Protein Coding	48	GC11M071828	2.725515842	https://www.genecards.org/cgi-bin/carddisp.pl?gene=PPP1CA
MAOA	Monoamine Oxidase A	Protein Coding	50	GC0XP043654	2.699485779	https://www.genecards.org/cgi-bin/carddisp.pl?gene=MAOA
ATF2	Activating Transcription Factor 2	Protein Coding	46	GC02M175072	2.696457386	https://www.genecards.org/cgi-bin/carddisp.pl?gene=ATF2
NEDD4	NEDD4 E3 Ubiquitin Protein Ligase	Protein Coding	47	GC15M055826	2.690169573	https://www.genecards.org/cgi-bin/carddisp.pl?gene=NEDD4
IFI27	Interferon Alpha Inducible Protein 27	Protein Coding	38	GC14P094104	2.688974857	https://www.genecards.org/cgi-bin/carddisp.pl?gene=IFI27
CCND2	Cyclin D2	Protein Coding	48	GC12P013105	2.686490059	https://www.genecards.org/cgi-bin/carddisp.pl?gene=CCND2
SMARCB1	SWI/SNF Related, Matrix Associated, Actin Dependent Regulator Of Chromatin, Subfamily B, Member 1	Protein Coding	45	GC22P023786	2.677912235	https://www.genecards.org/cgi-bin/carddisp.pl?gene=SMARCB1
PPP1R1B	Protein Phosphatase 1 Regulatory Inhibitor Subunit 1B	Protein Coding	44	GC17P039626	2.676771164	https://www.genecards.org/cgi-bin/carddisp.pl?gene=PPP1R1B
WEE1	WEE1 G2 Checkpoint Kinase	Protein Coding	46	GC11P009573	2.664476395	https://www.genecards.org/cgi-bin/carddisp.pl?gene=WEE1
DIP2A	Disco Interacting Protein 2 Homolog A	Protein Coding	38	GC21P046458	2.660793781	https://www.genecards.org/cgi-bin/carddisp.pl?gene=DIP2A
MIR16-2	MicroRNA 16-2	RNA Gene	19	GC03P160413	2.656250954	https://www.genecards.org/cgi-bin/carddisp.pl?gene=MIR16-2
LDHA	Lactate Dehydrogenase A	Protein Coding	51	GC11P018394	2.653867722	https://www.genecards.org/cgi-bin/carddisp.pl?gene=LDHA
CUX1	Cut Like Homeobox 1	Protein Coding	44	GC07P101815	2.649763584	https://www.genecards.org/cgi-bin/carddisp.pl?gene=CUX1
CALR	Calreticulin	Protein Coding	50	GC19P012938	2.640841484	https://www.genecards.org/cgi-bin/carddisp.pl?gene=CALR
DKK1	Dickkopf WNT Signaling Pathway Inhibitor 1	Protein Coding	44	GC10P052314	2.634094238	https://www.genecards.org/cgi-bin/carddisp.pl?gene=DKK1
PDE4A	Phosphodiesterase 4A	Protein Coding	45	GC19P010416	2.632938623	https://www.genecards.org/cgi-bin/carddisp.pl?gene=PDE4A
HOXA10	Homeobox A10	Protein Coding	42	GC07M027369	2.627849102	https://www.genecards.org/cgi-bin/carddisp.pl?gene=HOXA10
MKI67	Marker Of Proliferation Ki-67	Protein Coding	44	GC10M128096	2.621220589	https://www.genecards.org/cgi-bin/carddisp.pl?gene=MKI67
HDAC4	Histone Deacetylase 4	Protein Coding	51	GC02M239048	2.609306335	https://www.genecards.org/cgi-bin/carddisp.pl?gene=HDAC4
CCN1	Cellular Communication Network Factor 1	Protein Coding	30	GC01P085581	2.605365753	https://www.genecards.org/cgi-bin/carddisp.pl?gene=CCN1
MITF	Melanocyte Inducing Transcription Factor	Protein Coding	48	GC03P069788	2.603007078	https://www.genecards.org/cgi-bin/carddisp.pl?gene=MITF
RAN	RAN, Member RAS Oncogene Family	Protein Coding	44	GC12P130871	2.600898504	https://www.genecards.org/cgi-bin/carddisp.pl?gene=RAN
MIR124-1	MicroRNA 124-1	RNA Gene	22	GC08M009903	2.598118305	https://www.genecards.org/cgi-bin/carddisp.pl?gene=MIR124-1
GLE1	GLE1 RNA Export Mediator	Protein Coding	40	GC09P128504	2.591407776	https://www.genecards.org/cgi-bin/carddisp.pl?gene=GLE1
NT5E	5'-Nucleotidase Ecto	Protein Coding	51	GC06P085449	2.591160297	https://www.genecards.org/cgi-bin/carddisp.pl?gene=NT5E
KLRK1	Killer Cell Lectin Like Receptor K1	Protein Coding	40	GC12M016312	2.558497906	https://www.genecards.org/cgi-bin/carddisp.pl?gene=KLRK1
L1CAM	L1 Cell Adhesion Molecule	Protein Coding	47	GC0XM153864	2.554201603	https://www.genecards.org/cgi-bin/carddisp.pl?gene=L1CAM
STAT2	Signal Transducer And Activator Of Transcription 2	Protein Coding	48	GC12M056341	2.544547081	https://www.genecards.org/cgi-bin/carddisp.pl?gene=STAT2
PDCD10	Programmed Cell Death 10	Protein Coding	42	GC03M167683	2.54320693	https://www.genecards.org/cgi-bin/carddisp.pl?gene=PDCD10
IKBKE	Inhibitor Of Nuclear Factor Kappa B Kinase Subunit Epsilon	Protein Coding	45	GC01P206470	2.539879799	https://www.genecards.org/cgi-bin/carddisp.pl?gene=IKBKE
NKIRAS2	NFKB Inhibitor Interacting Ras Like 2	Protein Coding	38	GC17P042011	2.538572311	https://www.genecards.org/cgi-bin/carddisp.pl?gene=NKIRAS2
PXN	Paxillin	Protein Coding	45	GC12M120210	2.530609131	https://www.genecards.org/cgi-bin/carddisp.pl?gene=PXN
IBTK	Inhibitor Of Bruton Tyrosine Kinase	Protein Coding	39	GC06M082169	2.526769161	https://www.genecards.org/cgi-bin/carddisp.pl?gene=IBTK
MIR149	MicroRNA 149	RNA Gene	21	GC02P240456	2.526205778	https://www.genecards.org/cgi-bin/carddisp.pl?gene=MIR149
BCL2L2	BCL2 Like 2	Protein Coding	44	GC14P026914	2.497002125	https://www.genecards.org/cgi-bin/carddisp.pl?gene=BCL2L2
TNFRSF12A	TNF Receptor Superfamily Member 12A	Protein Coding	43	GC16P003018	2.49597311	https://www.genecards.org/cgi-bin/carddisp.pl?gene=TNFRSF12A
CCT2	Chaperonin Containing TCP1 Subunit 2	Protein Coding	41	GC12P069585	2.494955063	https://www.genecards.org/cgi-bin/carddisp.pl?gene=CCT2
SMAD7	SMAD Family Member 7	Protein Coding	43	GC18M048919	2.490926981	https://www.genecards.org/cgi-bin/carddisp.pl?gene=SMAD7
TP73-AS1	TP73 Antisense RNA 1	RNA Gene	21	GC01M003735	2.48395896	https://www.genecards.org/cgi-bin/carddisp.pl?gene=TP73-AS1
TRIM25	Tripartite Motif Containing 25	Protein Coding	44	GC17M056836	2.472565889	https://www.genecards.org/cgi-bin/carddisp.pl?gene=TRIM25
NEFL	Neurofilament Light Chain	Protein Coding	46	GC08M024950	2.461871624	https://www.genecards.org/cgi-bin/carddisp.pl?gene=NEFL
MIR433	MicroRNA 433	RNA Gene	22	GC14P106462	2.452553272	https://www.genecards.org/cgi-bin/carddisp.pl?gene=MIR433
RPS6KA3	Ribosomal Protein S6 Kinase A3	Protein Coding	52	GC0XM020149	2.452441216	https://www.genecards.org/cgi-bin/carddisp.pl?gene=RPS6KA3
BUB1B	BUB1 Mitotic Checkpoint Serine/Threonine Kinase B	Protein Coding	50	GC15P040161	2.44691658	https://www.genecards.org/cgi-bin/carddisp.pl?gene=BUB1B
MIR423	MicroRNA 423	RNA Gene	18	GC17P030117	2.437349319	https://www.genecards.org/cgi-bin/carddisp.pl?gene=MIR423
MCM7	Minichromosome Maintenance Complex Component 7	Protein Coding	45	GC07M100092	2.423721313	https://www.genecards.org/cgi-bin/carddisp.pl?gene=MCM7
MACF1	Microtubule Actin Crosslinking Factor 1	Protein Coding	41	GC01P039082	2.411347389	https://www.genecards.org/cgi-bin/carddisp.pl?gene=MACF1
CDC20	Cell Division Cycle 20	Protein Coding	44	GC01P043358	2.406843662	https://www.genecards.org/cgi-bin/carddisp.pl?gene=CDC20
EIF4A1	Eukaryotic Translation Initiation Factor 4A1	Protein Coding	45	GC17P007572	2.406684637	https://www.genecards.org/cgi-bin/carddisp.pl?gene=EIF4A1
SSRP1	Structure Specific Recognition Protein 1	Protein Coding	40	GC11M071318	2.396550894	https://www.genecards.org/cgi-bin/carddisp.pl?gene=SSRP1
EIF5A	Eukaryotic Translation Initiation Factor 5A	Protein Coding	43	GC17P007306	2.372641325	https://www.genecards.org/cgi-bin/carddisp.pl?gene=EIF5A
MIR381	MicroRNA 381	RNA Gene	18	GC14P106815	2.365050554	https://www.genecards.org/cgi-bin/carddisp.pl?gene=MIR381
ARF1	ADP Ribosylation Factor 1	Protein Coding	47	GC01P228082	2.360954762	https://www.genecards.org/cgi-bin/carddisp.pl?gene=ARF1
ATP2A2	ATPase Sarcoplasmic/Endoplasmic Reticulum Ca2+ Transporting 2	Protein Coding	51	GC12P110280	2.346299887	https://www.genecards.org/cgi-bin/carddisp.pl?gene=ATP2A2
DAPK1	Death Associated Protein Kinase 1	Protein Coding	49	GC09P087497	2.337976933	https://www.genecards.org/cgi-bin/carddisp.pl?gene=DAPK1
KDM5A	Lysine Demethylase 5A	Protein Coding	42	GC12M000280	2.323348999	https://www.genecards.org/cgi-bin/carddisp.pl?gene=KDM5A
IRF3	Interferon Regulatory Factor 3	Protein Coding	46	GC19M049659	2.293606043	https://www.genecards.org/cgi-bin/carddisp.pl?gene=IRF3
ATRX	ATRX Chromatin Remodeler	Protein Coding	46	GC0XM077504	2.275294304	https://www.genecards.org/cgi-bin/carddisp.pl?gene=ATRX
POMGNT1	Protein O-Linked Mannose N-Acetylglucosaminyltransferase 1 (Beta 1,2-)	Protein Coding	45	GC01M046188	2.2595191	https://www.genecards.org/cgi-bin/carddisp.pl?gene=POMGNT1
HNRNPA2B1	Heterogeneous Nuclear Ribonucleoprotein A2/B1	Protein Coding	47	GC07M026174	2.219414473	https://www.genecards.org/cgi-bin/carddisp.pl?gene=HNRNPA2B1
HDAC8	Histone Deacetylase 8	Protein Coding	47	GC0XM072329	2.203397274	https://www.genecards.org/cgi-bin/carddisp.pl?gene=HDAC8
G3BP1	G3BP Stress Granule Assembly Factor 1	Protein Coding	40	GC05P151771	2.202926636	https://www.genecards.org/cgi-bin/carddisp.pl?gene=G3BP1
TFPI	Tissue Factor Pathway Inhibitor	Protein Coding	44	GC02M187464	2.202140331	https://www.genecards.org/cgi-bin/carddisp.pl?gene=TFPI
ID1	Inhibitor Of DNA Binding 1, HLH Protein	Protein Coding	43	GC20P031605	2.195187569	https://www.genecards.org/cgi-bin/carddisp.pl?gene=ID1
LAMP2	Lysosomal Associated Membrane Protein 2	Protein Coding	44	GC0XM120426	2.194639444	https://www.genecards.org/cgi-bin/carddisp.pl?gene=LAMP2
APOBEC3B	Apolipoprotein B MRNA Editing Enzyme Catalytic Subunit 3B	Protein Coding	41	GC22P038982	2.193958521	https://www.genecards.org/cgi-bin/carddisp.pl?gene=APOBEC3B
SNHG12	Small Nucleolar RNA Host Gene 12	RNA Gene	22	GC01M028578	2.191440821	https://www.genecards.org/cgi-bin/carddisp.pl?gene=SNHG12
CD74	CD74 Molecule	Protein Coding	43	GC05M150378	2.18781209	https://www.genecards.org/cgi-bin/carddisp.pl?gene=CD74
DDX6	DEAD-Box Helicase 6	Protein Coding	46	GC11M118748	2.187046051	https://www.genecards.org/cgi-bin/carddisp.pl?gene=DDX6
TUSC3	Tumor Suppressor Candidate 3	Protein Coding	43	GC08P015417	2.183061838	https://www.genecards.org/cgi-bin/carddisp.pl?gene=TUSC3
ITGA3	Integrin Subunit Alpha 3	Protein Coding	47	GC17P050055	2.176665783	https://www.genecards.org/cgi-bin/carddisp.pl?gene=ITGA3
HSP90B1	Heat Shock Protein 90 Beta Family Member 1	Protein Coding	45	GC12P103930	2.168388844	https://www.genecards.org/cgi-bin/carddisp.pl?gene=HSP90B1
CANX	Calnexin	Protein Coding	44	GC05P179678	2.16133666	https://www.genecards.org/cgi-bin/carddisp.pl?gene=CANX
PLD1	Phospholipase D1	Protein Coding	48	GC03M171600	2.157958508	https://www.genecards.org/cgi-bin/carddisp.pl?gene=PLD1
MIR181B1	MicroRNA 181b-1	RNA Gene	20	GC01M198858	2.151046276	https://www.genecards.org/cgi-bin/carddisp.pl?gene=MIR181B1
CBX5	Chromobox 5	Protein Coding	44	GC12M054230	2.129910469	https://www.genecards.org/cgi-bin/carddisp.pl?gene=CBX5
ABCE1	ATP Binding Cassette Subfamily E Member 1	Protein Coding	39	GC04P145097	2.128777266	https://www.genecards.org/cgi-bin/carddisp.pl?gene=ABCE1
PGAM5	PGAM Family Member 5, Mitochondrial Serine/Threonine Protein Phosphatase	Protein Coding	34	GC12P132710	2.127266169	https://www.genecards.org/cgi-bin/carddisp.pl?gene=PGAM5
IGF2BP3	Insulin Like Growth Factor 2 MRNA Binding Protein 3	Protein Coding	41	GC07M023316	2.120213985	https://www.genecards.org/cgi-bin/carddisp.pl?gene=IGF2BP3
DNM3	Dynamin 3	Protein Coding	44	GC01P171841	2.116504669	https://www.genecards.org/cgi-bin/carddisp.pl?gene=DNM3
ARHGEF26	Rho Guanine Nucleotide Exchange Factor 26	Protein Coding	36	GC03P154124	2.115686893	https://www.genecards.org/cgi-bin/carddisp.pl?gene=ARHGEF26
PPP1R15A	Protein Phosphatase 1 Regulatory Subunit 15A	Protein Coding	40	GC19P048872	2.114339828	https://www.genecards.org/cgi-bin/carddisp.pl?gene=PPP1R15A
NCL	Nucleolin	Protein Coding	42	GC02M231453	2.112109661	https://www.genecards.org/cgi-bin/carddisp.pl?gene=NCL
CCT5	Chaperonin Containing TCP1 Subunit 5	Protein Coding	44	GC05P010236	2.101829529	https://www.genecards.org/cgi-bin/carddisp.pl?gene=CCT5
NUDT6	Nudix Hydrolase 6	Protein Coding	38	GC04M122888	2.089570522	https://www.genecards.org/cgi-bin/carddisp.pl?gene=NUDT6
MIR181C	MicroRNA 181c	RNA Gene	20	GC19P013891	2.085778475	https://www.genecards.org/cgi-bin/carddisp.pl?gene=MIR181C
TRIM24	Tripartite Motif Containing 24	Protein Coding	43	GC07P138460	2.085028172	https://www.genecards.org/cgi-bin/carddisp.pl?gene=TRIM24
WARS1	Tryptophanyl-TRNA Synthetase 1	Protein Coding	37	GC14M100334	2.084597588	https://www.genecards.org/cgi-bin/carddisp.pl?gene=WARS1
PTCH1	Patched 1	Protein Coding	50	GC09M095442	2.083695173	https://www.genecards.org/cgi-bin/carddisp.pl?gene=PTCH1
SLC9A1	Solute Carrier Family 9 Member A1	Protein Coding	51	GC01M027109	2.073778152	https://www.genecards.org/cgi-bin/carddisp.pl?gene=SLC9A1
PAWR	Pro-Apoptotic WT1 Regulator	Protein Coding	41	GC12M079574	2.073745489	https://www.genecards.org/cgi-bin/carddisp.pl?gene=PAWR
MIR101-2	MicroRNA 101-2	RNA Gene	17	GC09P004863	2.070079565	https://www.genecards.org/cgi-bin/carddisp.pl?gene=MIR101-2
SLC12A2	Solute Carrier Family 12 Member 2	Protein Coding	49	GC05P128083	2.069420338	https://www.genecards.org/cgi-bin/carddisp.pl?gene=SLC12A2
RPN2	Ribophorin II	Protein Coding	41	GC20P037178	2.068919182	https://www.genecards.org/cgi-bin/carddisp.pl?gene=RPN2
TPT1	Tumor Protein, Translationally-Controlled 1	Protein Coding	45	GC13M045333	2.068399429	https://www.genecards.org/cgi-bin/carddisp.pl?gene=TPT1
MIR198	MicroRNA 198	RNA Gene	16	GC03M120395	2.068137169	https://www.genecards.org/cgi-bin/carddisp.pl?gene=MIR198
XIST	X Inactive Specific Transcript	RNA Gene	25	GC0XM073820	2.066231489	https://www.genecards.org/cgi-bin/carddisp.pl?gene=XIST
EPHA3	EPH Receptor A3	Protein Coding	46	GC03P089077	2.047583342	https://www.genecards.org/cgi-bin/carddisp.pl?gene=EPHA3
EIF5B	Eukaryotic Translation Initiation Factor 5B	Protein Coding	38	GC02P099320	2.032969952	https://www.genecards.org/cgi-bin/carddisp.pl?gene=EIF5B
HAVCR2	Hepatitis A Virus Cellular Receptor 2	Protein Coding	43	GC05M157063	2.030015469	https://www.genecards.org/cgi-bin/carddisp.pl?gene=HAVCR2
MAGEA2	MAGE Family Member A2	Protein Coding	30	GC0XM152749	2.029452801	https://www.genecards.org/cgi-bin/carddisp.pl?gene=MAGEA2
FSTL1	Follistatin Like 1	Protein Coding	40	GC03M120392	2.028746128	https://www.genecards.org/cgi-bin/carddisp.pl?gene=FSTL1
DCT	Dopachrome Tautomerase	Protein Coding	43	GC13M094436	2.019392967	https://www.genecards.org/cgi-bin/carddisp.pl?gene=DCT
CCT3	Chaperonin Containing TCP1 Subunit 3	Protein Coding	41	GC01M156308	2.019066334	https://www.genecards.org/cgi-bin/carddisp.pl?gene=CCT3
MIR494	MicroRNA 494	RNA Gene	17	GC14P106826	2.016373873	https://www.genecards.org/cgi-bin/carddisp.pl?gene=MIR494
SMG1	SMG1 Nonsense Mediated MRNA Decay Associated PI3K Related Kinase	Protein Coding	40	GC16M018805	2.015428066	https://www.genecards.org/cgi-bin/carddisp.pl?gene=SMG1
RBBP8	RB Binding Protein 8, Endonuclease	Protein Coding	44	GC18P022798	2.008924961	https://www.genecards.org/cgi-bin/carddisp.pl?gene=RBBP8
WNT5A	Wnt Family Member 5A	Protein Coding	50	GC03M055465	2.006362438	https://www.genecards.org/cgi-bin/carddisp.pl?gene=WNT5A
CTSS	Cathepsin S	Protein Coding	45	GC01M150730	2.00322485	https://www.genecards.org/cgi-bin/carddisp.pl?gene=CTSS
SOX3	SRY-Box Transcription Factor 3	Protein Coding	44	GC0XM140502	1.994919777	https://www.genecards.org/cgi-bin/carddisp.pl?gene=SOX3
BCYRN1	Brain Cytoplasmic RNA 1	RNA Gene	18	GC02P047331	1.987474203	https://www.genecards.org/cgi-bin/carddisp.pl?gene=BCYRN1
MIR224	MicroRNA 224	RNA Gene	18	GC0XM151958	1.98420465	https://www.genecards.org/cgi-bin/carddisp.pl?gene=MIR224
ADORA1	Adenosine A1 Receptor	Protein Coding	47	GC01P203090	1.965394855	https://www.genecards.org/cgi-bin/carddisp.pl?gene=ADORA1
ALDH1A3	Aldehyde Dehydrogenase 1 Family Member A3	Protein Coding	45	GC15P100877	1.952612638	https://www.genecards.org/cgi-bin/carddisp.pl?gene=ALDH1A3
MIR152	MicroRNA 152	RNA Gene	20	GC17M048037	1.944056869	https://www.genecards.org/cgi-bin/carddisp.pl?gene=MIR152
NFIA	Nuclear Factor I A	Protein Coding	45	GC01P060865	1.942858934	https://www.genecards.org/cgi-bin/carddisp.pl?gene=NFIA
IGF2BP1	Insulin Like Growth Factor 2 MRNA Binding Protein 1	Protein Coding	40	GC17P048997	1.940580487	https://www.genecards.org/cgi-bin/carddisp.pl?gene=IGF2BP1
KPNA2	Karyopherin Subunit Alpha 2	Protein Coding	45	GC17P068035	1.930076957	https://www.genecards.org/cgi-bin/carddisp.pl?gene=KPNA2
CNOT3	CCR4-NOT Transcription Complex Subunit 3	Protein Coding	43	GC19P056839	1.926935196	https://www.genecards.org/cgi-bin/carddisp.pl?gene=CNOT3
EFEMP1	EGF Containing Fibulin Extracellular Matrix Protein 1	Protein Coding	44	GC02M055865	1.926076412	https://www.genecards.org/cgi-bin/carddisp.pl?gene=EFEMP1
TRIM32	Tripartite Motif Containing 32	Protein Coding	44	GC09P116687	1.925947428	https://www.genecards.org/cgi-bin/carddisp.pl?gene=TRIM32
RBBP4	RB Binding Protein 4, Chromatin Remodeling Factor	Protein Coding	43	GC01P032651	1.915347457	https://www.genecards.org/cgi-bin/carddisp.pl?gene=RBBP4
WWOX	WW Domain Containing Oxidoreductase	Protein Coding	47	GC16P078099	1.911755085	https://www.genecards.org/cgi-bin/carddisp.pl?gene=WWOX
PCBP1	Poly(RC) Binding Protein 1	Protein Coding	42	GC02P070087	1.904695988	https://www.genecards.org/cgi-bin/carddisp.pl?gene=PCBP1
ALKBH2	AlkB Homolog 2, Alpha-Ketoglutarate Dependent Dioxygenase	Protein Coding	36	GC12M109088	1.902303219	https://www.genecards.org/cgi-bin/carddisp.pl?gene=ALKBH2
MDK	Midkine	Protein Coding	43	GC11P046380	1.900209308	https://www.genecards.org/cgi-bin/carddisp.pl?gene=MDK
NGFR	Nerve Growth Factor Receptor	Protein Coding	45	GC17P049495	1.896638393	https://www.genecards.org/cgi-bin/carddisp.pl?gene=NGFR
ATP1A3	ATPase Na+/K+ Transporting Subunit Alpha 3	Protein Coding	48	GC19M041966	1.877924919	https://www.genecards.org/cgi-bin/carddisp.pl?gene=ATP1A3
PRPF31	Pre-MRNA Processing Factor 31	Protein Coding	43	GC19P056844	1.873482585	https://www.genecards.org/cgi-bin/carddisp.pl?gene=PRPF31
TLN1	Talin 1	Protein Coding	41	GC09M035696	1.865007639	https://www.genecards.org/cgi-bin/carddisp.pl?gene=TLN1
EEA1	Early Endosome Antigen 1	Protein Coding	44	GC12M092770	1.863111854	https://www.genecards.org/cgi-bin/carddisp.pl?gene=EEA1
PLK4	Polo Like Kinase 4	Protein Coding	48	GC04P127880	1.860791326	https://www.genecards.org/cgi-bin/carddisp.pl?gene=PLK4
SOX2-OT	SOX2 Overlapping Transcript	RNA Gene	23	GC03P180989	1.856512427	https://www.genecards.org/cgi-bin/carddisp.pl?gene=SOX2-OT
TRADD	TNFRSF1A Associated Via Death Domain	Protein Coding	43	GC16M067154	1.851820469	https://www.genecards.org/cgi-bin/carddisp.pl?gene=TRADD
SLC25A13	Solute Carrier Family 25 Member 13	Protein Coding	47	GC07M096120	1.848988414	https://www.genecards.org/cgi-bin/carddisp.pl?gene=SLC25A13
LIF	LIF Interleukin 6 Family Cytokine	Protein Coding	41	GC22M030240	1.847395301	https://www.genecards.org/cgi-bin/carddisp.pl?gene=LIF
TFPI2	Tissue Factor Pathway Inhibitor 2	Protein Coding	41	GC07M093885	1.846655369	https://www.genecards.org/cgi-bin/carddisp.pl?gene=TFPI2
XPC	XPC Complex Subunit, DNA Damage Recognition And Repair Factor	Protein Coding	45	GC03M017380	1.844202161	https://www.genecards.org/cgi-bin/carddisp.pl?gene=XPC
PRMT5	Protein Arginine Methyltransferase 5	Protein Coding	43	GC14M022920	1.843641043	https://www.genecards.org/cgi-bin/carddisp.pl?gene=PRMT5
ALDH18A1	Aldehyde Dehydrogenase 18 Family Member A1	Protein Coding	45	GC10M095605	1.842192531	https://www.genecards.org/cgi-bin/carddisp.pl?gene=ALDH18A1
PRDM2	PR/SET Domain 2	Protein Coding	41	GC01P013771	1.842059851	https://www.genecards.org/cgi-bin/carddisp.pl?gene=PRDM2
MIR136	MicroRNA 136	RNA Gene	20	GC14P106467	1.840633869	https://www.genecards.org/cgi-bin/carddisp.pl?gene=MIR136
TSPAN8	Tetraspanin 8	Protein Coding	39	GC12M071125	1.838815331	https://www.genecards.org/cgi-bin/carddisp.pl?gene=TSPAN8
YTHDF1	YTH N6-Methyladenosine RNA Binding Protein 1	Protein Coding	36	GC20M063195	1.838576555	https://www.genecards.org/cgi-bin/carddisp.pl?gene=YTHDF1
UBE3A	Ubiquitin Protein Ligase E3A	Protein Coding	48	GC15M025333	1.83505404	https://www.genecards.org/cgi-bin/carddisp.pl?gene=UBE3A
RFC5	Replication Factor C Subunit 5	Protein Coding	40	GC12P118013	1.831146717	https://www.genecards.org/cgi-bin/carddisp.pl?gene=RFC5
AGO1	Argonaute RISC Component 1	Protein Coding	37	GC01P035869	1.827416539	https://www.genecards.org/cgi-bin/carddisp.pl?gene=AGO1
RICTOR	RPTOR Independent Companion Of MTOR Complex 2	Protein Coding	45	GC05M038937	1.826417804	https://www.genecards.org/cgi-bin/carddisp.pl?gene=RICTOR
GIGYF2	GRB10 Interacting GYF Protein 2	Protein Coding	40	GC02P232698	1.826398373	https://www.genecards.org/cgi-bin/carddisp.pl?gene=GIGYF2
ATXN2L	Ataxin 2 Like	Protein Coding	38	GC16P033255	1.823933244	https://www.genecards.org/cgi-bin/carddisp.pl?gene=ATXN2L
SLC1A5	Solute Carrier Family 1 Member 5	Protein Coding	44	GC19M048846	1.823191881	https://www.genecards.org/cgi-bin/carddisp.pl?gene=SLC1A5
ITGA5	Integrin Subunit Alpha 5	Protein Coding	48	GC12M054469	1.817435384	https://www.genecards.org/cgi-bin/carddisp.pl?gene=ITGA5
BRCC3	BRCA1/BRCA2-Containing Complex Subunit 3	Protein Coding	43	GC0XP155071	1.817037582	https://www.genecards.org/cgi-bin/carddisp.pl?gene=BRCC3
DDX5	DEAD-Box Helicase 5	Protein Coding	47	GC17M064498	1.813524604	https://www.genecards.org/cgi-bin/carddisp.pl?gene=DDX5
IL17F	Interleukin 17F	Protein Coding	41	GC06M052209	1.805805087	https://www.genecards.org/cgi-bin/carddisp.pl?gene=IL17F
TRPC5	Transient Receptor Potential Cation Channel Subfamily C Member 5	Protein Coding	41	GC0XM111774	1.797439218	https://www.genecards.org/cgi-bin/carddisp.pl?gene=TRPC5
MIR26B	MicroRNA 26b	RNA Gene	22	GC02P218402	1.790396214	https://www.genecards.org/cgi-bin/carddisp.pl?gene=MIR26B
MIR370	MicroRNA 370	RNA Gene	21	GC14P106465	1.787709951	https://www.genecards.org/cgi-bin/carddisp.pl?gene=MIR370
FOXG1	Forkhead Box G1	Protein Coding	43	GC14P028766	1.778393984	https://www.genecards.org/cgi-bin/carddisp.pl?gene=FOXG1
MPC1	Mitochondrial Pyruvate Carrier 1	Protein Coding	42	GC06M166364	1.771011829	https://www.genecards.org/cgi-bin/carddisp.pl?gene=MPC1
CKAP5	Cytoskeleton Associated Protein 5	Protein Coding	40	GC11M071221	1.766261339	https://www.genecards.org/cgi-bin/carddisp.pl?gene=CKAP5
BACH1	BTB Domain And CNC Homolog 1	Protein Coding	40	GC21P029194	1.76322937	https://www.genecards.org/cgi-bin/carddisp.pl?gene=BACH1
DDX39A	DExD-Box Helicase 39A	Protein Coding	37	GC19M014408	1.758773327	https://www.genecards.org/cgi-bin/carddisp.pl?gene=DDX39A
HYOU1	Hypoxia Up-Regulated 1	Protein Coding	44	GC11M119047	1.75610137	https://www.genecards.org/cgi-bin/carddisp.pl?gene=HYOU1
MIR487B	MicroRNA 487b	RNA Gene	18	GC14P106824	1.753419638	https://www.genecards.org/cgi-bin/carddisp.pl?gene=MIR487B
WNT6	Wnt Family Member 6	Protein Coding	42	GC02P218859	1.750992417	https://www.genecards.org/cgi-bin/carddisp.pl?gene=WNT6
DYNC2H1	Dynein Cytoplasmic 2 Heavy Chain 1	Protein Coding	38	GC11P103109	1.749585629	https://www.genecards.org/cgi-bin/carddisp.pl?gene=DYNC2H1
MIR124-3	MicroRNA 124-3	RNA Gene	18	GC20P063180	1.747596145	https://www.genecards.org/cgi-bin/carddisp.pl?gene=MIR124-3
TNRC6B	Trinucleotide Repeat Containing Adaptor 6B	Protein Coding	37	GC22P040044	1.734043956	https://www.genecards.org/cgi-bin/carddisp.pl?gene=TNRC6B
ATF3	Activating Transcription Factor 3	Protein Coding	44	GC01P212565	1.730118394	https://www.genecards.org/cgi-bin/carddisp.pl?gene=ATF3
MIR138-1	MicroRNA 138-1	RNA Gene	20	GC03P044115	1.729476094	https://www.genecards.org/cgi-bin/carddisp.pl?gene=MIR138-1
KCNMA1	Potassium Calcium-Activated Channel Subfamily M Alpha 1	Protein Coding	50	GC10M076869	1.722911835	https://www.genecards.org/cgi-bin/carddisp.pl?gene=KCNMA1
IRAK4	Interleukin 1 Receptor Associated Kinase 4	Protein Coding	48	GC12P043758	1.722515941	https://www.genecards.org/cgi-bin/carddisp.pl?gene=IRAK4
TIGAR	TP53 Induced Glycolysis Regulatory Phosphatase	Protein Coding	37	GC12P013106	1.717602491	https://www.genecards.org/cgi-bin/carddisp.pl?gene=TIGAR
FUBP3	Far Upstream Element Binding Protein 3	Protein Coding	37	GC09P130580	1.711693883	https://www.genecards.org/cgi-bin/carddisp.pl?gene=FUBP3
FBXL7	F-Box And Leucine Rich Repeat Protein 7	Protein Coding	35	GC05P015553	1.709943652	https://www.genecards.org/cgi-bin/carddisp.pl?gene=FBXL7
ATP5F1C	ATP Synthase F1 Subunit Gamma	Protein Coding	33	GC10P007789	1.709943652	https://www.genecards.org/cgi-bin/carddisp.pl?gene=ATP5F1C
CAND1	Cullin Associated And Neddylation Dissociated 1	Protein Coding	38	GC12P067270	1.708491802	https://www.genecards.org/cgi-bin/carddisp.pl?gene=CAND1
NMNAT1	Nicotinamide Nucleotide Adenylyltransferase 1	Protein Coding	48	GC01P009944	1.706131935	https://www.genecards.org/cgi-bin/carddisp.pl?gene=NMNAT1
ZC3HAV1	Zinc Finger CCCH-Type Containing, Antiviral 1	Protein Coding	37	GC07M139044	1.703794956	https://www.genecards.org/cgi-bin/carddisp.pl?gene=ZC3HAV1
NCK1-DT	NCK1 Divergent Transcript	RNA Gene	9	GC03M136842	1.701800585	https://www.genecards.org/cgi-bin/carddisp.pl?gene=NCK1-DT
TERC	Telomerase RNA Component	RNA Gene	29	GC03M169765	1.696804881	https://www.genecards.org/cgi-bin/carddisp.pl?gene=TERC
MIR299	MicroRNA 299	RNA Gene	17	GC14P106800	1.695295811	https://www.genecards.org/cgi-bin/carddisp.pl?gene=MIR299
ING4	Inhibitor Of Growth Family Member 4	Protein Coding	37	GC12M006650	1.694009781	https://www.genecards.org/cgi-bin/carddisp.pl?gene=ING4
DDIT4	DNA Damage Inducible Transcript 4	Protein Coding	43	GC10P072273	1.691347122	https://www.genecards.org/cgi-bin/carddisp.pl?gene=DDIT4
HMGN5	High Mobility Group Nucleosome Binding Domain 5	Protein Coding	30	GC0XM081113	1.688307524	https://www.genecards.org/cgi-bin/carddisp.pl?gene=HMGN5
IFNL1	Interferon Lambda 1	Protein Coding	34	GC19P039296	1.68517518	https://www.genecards.org/cgi-bin/carddisp.pl?gene=IFNL1
EIF4E2	Eukaryotic Translation Initiation Factor 4E Family Member 2	Protein Coding	40	GC02P232550	1.683803201	https://www.genecards.org/cgi-bin/carddisp.pl?gene=EIF4E2
CTNND1	Catenin Delta 1	Protein Coding	45	GC11P057904	1.672663808	https://www.genecards.org/cgi-bin/carddisp.pl?gene=CTNND1
BCL3	BCL3 Transcription Coactivator	Protein Coding	41	GC19P044747	1.659013271	https://www.genecards.org/cgi-bin/carddisp.pl?gene=BCL3
SBF2-AS1	SBF2 Antisense RNA 1	RNA Gene	16	GC11P009758	1.658678055	https://www.genecards.org/cgi-bin/carddisp.pl?gene=SBF2-AS1
ATAD3A	ATPase Family AAA Domain Containing 3A	Protein Coding	39	GC01P002254	1.658247828	https://www.genecards.org/cgi-bin/carddisp.pl?gene=ATAD3A
EIF4ENIF1	Eukaryotic Translation Initiation Factor 4E Nuclear Import Factor 1	Protein Coding	37	GC22M031436	1.648271441	https://www.genecards.org/cgi-bin/carddisp.pl?gene=EIF4ENIF1
ADAMTS9-AS2	ADAMTS9 Antisense RNA 2	RNA Gene	17	GC03P064671	1.648207426	https://www.genecards.org/cgi-bin/carddisp.pl?gene=ADAMTS9-AS2
VAMP8	Vesicle Associated Membrane Protein 8	Protein Coding	41	GC02P085561	1.646559238	https://www.genecards.org/cgi-bin/carddisp.pl?gene=VAMP8
FTL	Ferritin Light Chain	Protein Coding	47	GC19P048965	1.633431077	https://www.genecards.org/cgi-bin/carddisp.pl?gene=FTL
KIF14	Kinesin Family Member 14	Protein Coding	40	GC01M200551	1.626199484	https://www.genecards.org/cgi-bin/carddisp.pl?gene=KIF14
RBMX	RNA Binding Motif Protein X-Linked	Protein Coding	43	GC0XM136848	1.623172998	https://www.genecards.org/cgi-bin/carddisp.pl?gene=RBMX
FOXD2-AS1	FOXD2 Adjacent Opposite Strand RNA 1	RNA Gene	15	GC01M047432	1.611014724	https://www.genecards.org/cgi-bin/carddisp.pl?gene=FOXD2-AS1
RHOB	Ras Homolog Family Member B	Protein Coding	44	GC02P020447	1.606606722	https://www.genecards.org/cgi-bin/carddisp.pl?gene=RHOB
BCL2L12	BCL2 Like 12	Protein Coding	38	GC19P049782	1.603039503	https://www.genecards.org/cgi-bin/carddisp.pl?gene=BCL2L12
GAPLINC	Gastric Adenocarcinoma Associated, Positive CD44 Regulator, Long Intergenic Non-Coding RNA	RNA Gene	13	GC18P003467	1.598022223	https://www.genecards.org/cgi-bin/carddisp.pl?gene=GAPLINC
YTHDF2	YTH N6-Methyladenosine RNA Binding Protein 2	Protein Coding	38	GC01P028751	1.595921993	https://www.genecards.org/cgi-bin/carddisp.pl?gene=YTHDF2
MIR153-1	MicroRNA 153-1	RNA Gene	15	GC02M219294	1.593213081	https://www.genecards.org/cgi-bin/carddisp.pl?gene=MIR153-1
CSDE1	Cold Shock Domain Containing E1	Protein Coding	38	GC01M114716	1.590241671	https://www.genecards.org/cgi-bin/carddisp.pl?gene=CSDE1
TNFSF12	TNF Superfamily Member 12	Protein Coding	40	GC17P009335	1.589836717	https://www.genecards.org/cgi-bin/carddisp.pl?gene=TNFSF12
PUM1	Pumilio RNA Binding Family Member 1	Protein Coding	43	GC01M030931	1.588313103	https://www.genecards.org/cgi-bin/carddisp.pl?gene=PUM1
FXR2	FMR1 Autosomal Homolog 2	Protein Coding	39	GC17M007592	1.585567474	https://www.genecards.org/cgi-bin/carddisp.pl?gene=FXR2
ADAM8	ADAM Metallopeptidase Domain 8	Protein Coding	42	GC10M133262	1.582098603	https://www.genecards.org/cgi-bin/carddisp.pl?gene=ADAM8
ANKRD17	Ankyrin Repeat Domain 17	Protein Coding	36	GC04M073074	1.58127737	https://www.genecards.org/cgi-bin/carddisp.pl?gene=ANKRD17
MIR302C	MicroRNA 302c	RNA Gene	20	GC04M112710	1.57430768	https://www.genecards.org/cgi-bin/carddisp.pl?gene=MIR302C
PTPRZ1	Protein Tyrosine Phosphatase Receptor Type Z1	Protein Coding	43	GC07P121873	1.572601795	https://www.genecards.org/cgi-bin/carddisp.pl?gene=PTPRZ1
TRIM27	Tripartite Motif Containing 27	Protein Coding	41	GC06M028903	1.571264744	https://www.genecards.org/cgi-bin/carddisp.pl?gene=TRIM27
ATP1A1	ATPase Na+/K+ Transporting Subunit Alpha 1	Protein Coding	50	GC01P116372	1.5584867	https://www.genecards.org/cgi-bin/carddisp.pl?gene=ATP1A1
HOXA11-AS	HOXA11 Antisense RNA	RNA Gene	21	GC07P027184	1.556608677	https://www.genecards.org/cgi-bin/carddisp.pl?gene=HOXA11-AS
LOC110408762	CYP17A1 Promoter	Biological Region	1	GC10P102837	1.552404761	https://www.genecards.org/cgi-bin/carddisp.pl?gene=LOC110408762
PRRC2C	Proline Rich Coiled-Coil 2C	Protein Coding	32	GC01P171486	1.533233404	https://www.genecards.org/cgi-bin/carddisp.pl?gene=PRRC2C
PPP1R13L	Protein Phosphatase 1 Regulatory Subunit 13 Like	Protein Coding	40	GC19M045379	1.532760978	https://www.genecards.org/cgi-bin/carddisp.pl?gene=PPP1R13L
MIR1238	MicroRNA 1238	RNA Gene	13	GC19P010552	1.52856946	https://www.genecards.org/cgi-bin/carddisp.pl?gene=MIR1238
TECR	Trans-2,3-Enoyl-CoA Reductase	Protein Coding	44	GC19P014504	1.52573204	https://www.genecards.org/cgi-bin/carddisp.pl?gene=TECR
NTN4	Netrin 4	Protein Coding	39	GC12M095657	1.520007849	https://www.genecards.org/cgi-bin/carddisp.pl?gene=NTN4
CDCP1	CUB Domain Containing Protein 1	Protein Coding	38	GC03M045082	1.518006682	https://www.genecards.org/cgi-bin/carddisp.pl?gene=CDCP1
FUT4	Fucosyltransferase 4	Protein Coding	37	GC11P094544	1.513401866	https://www.genecards.org/cgi-bin/carddisp.pl?gene=FUT4
CNOT11	CCR4-NOT Transcription Complex Subunit 11	Protein Coding	29	GC02P101252	1.509685755	https://www.genecards.org/cgi-bin/carddisp.pl?gene=CNOT11
CNOT2	CCR4-NOT Transcription Complex Subunit 2	Protein Coding	42	GC12P070242	1.505739927	https://www.genecards.org/cgi-bin/carddisp.pl?gene=CNOT2
MERTK	MER Proto-Oncogene, Tyrosine Kinase	Protein Coding	50	GC02P111898	1.501950741	https://www.genecards.org/cgi-bin/carddisp.pl?gene=MERTK
XRN1	5'-3' Exoribonuclease 1	Protein Coding	36	GC03M142306	1.501318336	https://www.genecards.org/cgi-bin/carddisp.pl?gene=XRN1
MAGEC1	MAGE Family Member C1	Protein Coding	34	GC0XP141905	1.501318336	https://www.genecards.org/cgi-bin/carddisp.pl?gene=MAGEC1
TOP3B	DNA Topoisomerase III Beta	Protein Coding	41	GC22M021957	1.4968431	https://www.genecards.org/cgi-bin/carddisp.pl?gene=TOP3B
MIR20B	MicroRNA 20b	RNA Gene	15	GC0XM134217	1.495482326	https://www.genecards.org/cgi-bin/carddisp.pl?gene=MIR20B
URGCP	Upregulator Of Cell Proliferation	Protein Coding	34	GC07M043876	1.490963936	https://www.genecards.org/cgi-bin/carddisp.pl?gene=URGCP
MIR23B	MicroRNA 23b	RNA Gene	20	GC09P095085	1.489165783	https://www.genecards.org/cgi-bin/carddisp.pl?gene=MIR23B
LINC01198	Long Intergenic Non-Protein Coding RNA 1198	RNA Gene	13	GC13M046455	1.487963676	https://www.genecards.org/cgi-bin/carddisp.pl?gene=LINC01198
USP8	Ubiquitin Specific Peptidase 8	Protein Coding	48	GC15P050424	1.479632616	https://www.genecards.org/cgi-bin/carddisp.pl?gene=USP8
MIR503	MicroRNA 503	RNA Gene	18	GC0XM134659	1.479174972	https://www.genecards.org/cgi-bin/carddisp.pl?gene=MIR503
TMPRSS11D	Transmembrane Serine Protease 11D	Protein Coding	40	GC04M067820	1.479087234	https://www.genecards.org/cgi-bin/carddisp.pl?gene=TMPRSS11D
RHOC	Ras Homolog Family Member C	Protein Coding	41	GC01M112701	1.47772491	https://www.genecards.org/cgi-bin/carddisp.pl?gene=RHOC
ARRB1	Arrestin Beta 1	Protein Coding	43	GC11M075261	1.467893481	https://www.genecards.org/cgi-bin/carddisp.pl?gene=ARRB1
SMG9	SMG9 Nonsense Mediated MRNA Decay Factor	Protein Coding	34	GC19M043727	1.467889071	https://www.genecards.org/cgi-bin/carddisp.pl?gene=SMG9
MICB	MHC Class I Polypeptide-Related Sequence B	Protein Coding	41	GC06P058302	1.467301607	https://www.genecards.org/cgi-bin/carddisp.pl?gene=MICB
LARP4B	La Ribonucleoprotein 4B	Protein Coding	33	GC10M000806	1.467249632	https://www.genecards.org/cgi-bin/carddisp.pl?gene=LARP4B
MIR199A2	MicroRNA 199a-2	RNA Gene	20	GC01M172235	1.462932944	https://www.genecards.org/cgi-bin/carddisp.pl?gene=MIR199A2
MIR181D	MicroRNA 181d	RNA Gene	18	GC19P013874	1.459193349	https://www.genecards.org/cgi-bin/carddisp.pl?gene=MIR181D
TIPRL	TOR Signaling Pathway Regulator	Protein Coding	34	GC01P168148	1.453113079	https://www.genecards.org/cgi-bin/carddisp.pl?gene=TIPRL
SLC34A2	Solute Carrier Family 34 Member 2	Protein Coding	46	GC04P025657	1.452191114	https://www.genecards.org/cgi-bin/carddisp.pl?gene=SLC34A2
CC2D1A	Coiled-Coil And C2 Domain Containing 1A	Protein Coding	40	GC19P013907	1.451120496	https://www.genecards.org/cgi-bin/carddisp.pl?gene=CC2D1A
SLC9A3R1	SLC9A3 Regulator 1	Protein Coding	45	GC17P074749	1.447410464	https://www.genecards.org/cgi-bin/carddisp.pl?gene=SLC9A3R1
CX3CL1	C-X3-C Motif Chemokine Ligand 1	Protein Coding	41	GC16P057372	1.445437312	https://www.genecards.org/cgi-bin/carddisp.pl?gene=CX3CL1
RNF41	Ring Finger Protein 41	Protein Coding	40	GC12M056202	1.44417274	https://www.genecards.org/cgi-bin/carddisp.pl?gene=RNF41
HDGF	Heparin Binding Growth Factor	Protein Coding	40	GC01M156800	1.442939758	https://www.genecards.org/cgi-bin/carddisp.pl?gene=HDGF
HRH2	Histamine Receptor H2	Protein Coding	44	GC05P175659	1.438483953	https://www.genecards.org/cgi-bin/carddisp.pl?gene=HRH2
LONP1	Lon Peptidase 1, Mitochondrial	Protein Coding	44	GC19M005691	1.43686676	https://www.genecards.org/cgi-bin/carddisp.pl?gene=LONP1
PARP2	Poly(ADP-Ribose) Polymerase 2	Protein Coding	45	GC14P020343	1.43548727	https://www.genecards.org/cgi-bin/carddisp.pl?gene=PARP2
TREX1	Three Prime Repair Exonuclease 1	Protein Coding	42	GC03P048466	1.428243518	https://www.genecards.org/cgi-bin/carddisp.pl?gene=TREX1
CHD4	Chromodomain Helicase DNA Binding Protein 4	Protein Coding	44	GC12M006570	1.411216497	https://www.genecards.org/cgi-bin/carddisp.pl?gene=CHD4
CDH18	Cadherin 18	Protein Coding	37	GC05M019508	1.40619421	https://www.genecards.org/cgi-bin/carddisp.pl?gene=CDH18
MIR1-1	MicroRNA 1-1	RNA Gene	20	GC20P063033	1.406104803	https://www.genecards.org/cgi-bin/carddisp.pl?gene=MIR1-1
LASP1	LIM And SH3 Protein 1	Protein Coding	42	GC17P038869	1.404553413	https://www.genecards.org/cgi-bin/carddisp.pl?gene=LASP1
PDIA3	Protein Disulfide Isomerase Family A Member 3	Protein Coding	45	GC15P043746	1.395910859	https://www.genecards.org/cgi-bin/carddisp.pl?gene=PDIA3
RSF1	Remodeling And Spacing Factor 1	Protein Coding	35	GC11M077659	1.394857168	https://www.genecards.org/cgi-bin/carddisp.pl?gene=RSF1
ARHGEF11	Rho Guanine Nucleotide Exchange Factor 11	Protein Coding	41	GC01M156904	1.393203139	https://www.genecards.org/cgi-bin/carddisp.pl?gene=ARHGEF11
HOXA11	Homeobox A11	Protein Coding	41	GC07M027365	1.381237388	https://www.genecards.org/cgi-bin/carddisp.pl?gene=HOXA11
TNFRSF19	TNF Receptor Superfamily Member 19	Protein Coding	40	GC13P023570	1.375320911	https://www.genecards.org/cgi-bin/carddisp.pl?gene=TNFRSF19
C1QTNF8	C1q And TNF Related 8	Protein Coding	31	GC16M001805	1.361733079	https://www.genecards.org/cgi-bin/carddisp.pl?gene=C1QTNF8
CCN4	Cellular Communication Network Factor 4	Protein Coding	30	GC08P133192	1.361520052	https://www.genecards.org/cgi-bin/carddisp.pl?gene=CCN4
DDR1	Discoidin Domain Receptor Tyrosine Kinase 1	Protein Coding	46	GC06P058289	1.353024483	https://www.genecards.org/cgi-bin/carddisp.pl?gene=DDR1
BLVRA	Biliverdin Reductase A	Protein Coding	44	GC07P043758	1.352641582	https://www.genecards.org/cgi-bin/carddisp.pl?gene=BLVRA
HDLBP	High Density Lipoprotein Binding Protein	Protein Coding	41	GC02M241227	1.351200581	https://www.genecards.org/cgi-bin/carddisp.pl?gene=HDLBP
NDRG4	NDRG Family Member 4	Protein Coding	39	GC16P058462	1.343862295	https://www.genecards.org/cgi-bin/carddisp.pl?gene=NDRG4
MAP2K3	Mitogen-Activated Protein Kinase Kinase 3	Protein Coding	49	GC17P030261	1.336925507	https://www.genecards.org/cgi-bin/carddisp.pl?gene=MAP2K3
BUB1	BUB1 Mitotic Checkpoint Serine/Threonine Kinase	Protein Coding	50	GC02M110637	1.330051184	https://www.genecards.org/cgi-bin/carddisp.pl?gene=BUB1
PBK	PDZ Binding Kinase	Protein Coding	43	GC08M027809	1.328796625	https://www.genecards.org/cgi-bin/carddisp.pl?gene=PBK
UBAP2L	Ubiquitin Associated Protein 2 Like	Protein Coding	36	GC01P154219	1.316573381	https://www.genecards.org/cgi-bin/carddisp.pl?gene=UBAP2L
HMGB2	High Mobility Group Box 2	Protein Coding	41	GC04M173331	1.29282999	https://www.genecards.org/cgi-bin/carddisp.pl?gene=HMGB2
SLC16A4	Solute Carrier Family 16 Member 4	Protein Coding	40	GC01M110362	1.290699005	https://www.genecards.org/cgi-bin/carddisp.pl?gene=SLC16A4
ANKHD1	Ankyrin Repeat And KH Domain Containing 1	Protein Coding	35	GC05P144063	1.284550905	https://www.genecards.org/cgi-bin/carddisp.pl?gene=ANKHD1
MIR124-2	MicroRNA 124-2	RNA Gene	19	GC08P064379	1.266467452	https://www.genecards.org/cgi-bin/carddisp.pl?gene=MIR124-2
BHLHE40	Basic Helix-Loop-Helix Family Member E40	Protein Coding	41	GC03P004980	1.265861273	https://www.genecards.org/cgi-bin/carddisp.pl?gene=BHLHE40
LARP4	La Ribonucleoprotein 4	Protein Coding	34	GC12P050392	1.258730412	https://www.genecards.org/cgi-bin/carddisp.pl?gene=LARP4
SMARCA5	SWI/SNF Related, Matrix Associated, Actin Dependent Regulator Of Chromatin, Subfamily A, Member 5	Protein Coding	41	GC04P143513	1.256153941	https://www.genecards.org/cgi-bin/carddisp.pl?gene=SMARCA5
ZFP36L2	ZFP36 Ring Finger Protein Like 2	Protein Coding	38	GC02M043184	1.250124454	https://www.genecards.org/cgi-bin/carddisp.pl?gene=ZFP36L2
PDIA6	Protein Disulfide Isomerase Family A Member 6	Protein Coding	40	GC02M010784	1.246138573	https://www.genecards.org/cgi-bin/carddisp.pl?gene=PDIA6
PMS1	PMS1 Homolog 1, Mismatch Repair System Component	Protein Coding	41	GC02P189784	1.244589567	https://www.genecards.org/cgi-bin/carddisp.pl?gene=PMS1
UBAP2	Ubiquitin Associated Protein 2	Protein Coding	33	GC09M033921	1.244247079	https://www.genecards.org/cgi-bin/carddisp.pl?gene=UBAP2
MAP7D3	MAP7 Domain Containing 3	Protein Coding	33	GC0XM136213	1.244247079	https://www.genecards.org/cgi-bin/carddisp.pl?gene=MAP7D3
ECH1	Enoyl-CoA Hydratase 1	Protein Coding	41	GC19M038815	1.231792569	https://www.genecards.org/cgi-bin/carddisp.pl?gene=ECH1
SKA3	Spindle And Kinetochore Associated Complex Subunit 3	Protein Coding	34	GC13M021153	1.231792569	https://www.genecards.org/cgi-bin/carddisp.pl?gene=SKA3
NUFIP2	Nuclear FMR1 Interacting Protein 2	Protein Coding	32	GC17M031473	1.231792569	https://www.genecards.org/cgi-bin/carddisp.pl?gene=NUFIP2
CNOT8	CCR4-NOT Transcription Complex Subunit 8	Protein Coding	40	GC05P154860	1.217656016	https://www.genecards.org/cgi-bin/carddisp.pl?gene=CNOT8
YTHDF3	YTH N6-Methyladenosine RNA Binding Protein 3	Protein Coding	35	GC08P063168	1.217656016	https://www.genecards.org/cgi-bin/carddisp.pl?gene=YTHDF3
LSM12	LSM12 Homolog	Protein Coding	33	GC17M044034	1.217656016	https://www.genecards.org/cgi-bin/carddisp.pl?gene=LSM12
MCRIP1	MAPK Regulated Corepressor Interacting Protein 1	Protein Coding	25	GC17M081823	1.217656016	https://www.genecards.org/cgi-bin/carddisp.pl?gene=MCRIP1
AJAP1	Adherens Junctions Associated Protein 1	Protein Coding	33	GC01P004654	1.21673286	https://www.genecards.org/cgi-bin/carddisp.pl?gene=AJAP1
PDLIM5	PDZ And LIM Domain 5	Protein Coding	40	GC04P094451	1.212332129	https://www.genecards.org/cgi-bin/carddisp.pl?gene=PDLIM5
C11orf49	Chromosome 11 Open Reading Frame 49	Protein Coding	33	GC11P046936	1.212332129	https://www.genecards.org/cgi-bin/carddisp.pl?gene=C11orf49
NCAPG	Non-SMC Condensin I Complex Subunit G	Protein Coding	40	GC04P017812	1.211715579	https://www.genecards.org/cgi-bin/carddisp.pl?gene=NCAPG
ATG4C	Autophagy Related 4C Cysteine Peptidase	Protein Coding	39	GC01P062784	1.210079432	https://www.genecards.org/cgi-bin/carddisp.pl?gene=ATG4C
MBD2	Methyl-CpG Binding Domain Protein 2	Protein Coding	40	GC18M054151	1.20851171	https://www.genecards.org/cgi-bin/carddisp.pl?gene=MBD2
DAG1	Dystroglycan 1	Protein Coding	46	GC03P049482	1.207806706	https://www.genecards.org/cgi-bin/carddisp.pl?gene=DAG1
MIR3116-1	MicroRNA 3116-1	RNA Gene	10	GC01P062078	1.190717936	https://www.genecards.org/cgi-bin/carddisp.pl?gene=MIR3116-1
FERMT3	FERM Domain Containing Kindlin 3	Protein Coding	43	GC11P064207	1.178263426	https://www.genecards.org/cgi-bin/carddisp.pl?gene=FERMT3
CNOT7	CCR4-NOT Transcription Complex Subunit 7	Protein Coding	40	GC08M017224	1.178263426	https://www.genecards.org/cgi-bin/carddisp.pl?gene=CNOT7
HELZ	Helicase With Zinc Finger	Protein Coding	35	GC17M067070	1.178263426	https://www.genecards.org/cgi-bin/carddisp.pl?gene=HELZ
ZNF598	Zinc Finger Protein 598, E3 Ubiquitin Ligase	Protein Coding	33	GC16M003803	1.178263426	https://www.genecards.org/cgi-bin/carddisp.pl?gene=ZNF598
SFXN1	Sideroflexin 1	Protein Coding	39	GC05P175477	1.164126873	https://www.genecards.org/cgi-bin/carddisp.pl?gene=SFXN1
SMG7	SMG7 Nonsense Mediated MRNA Decay Factor	Protein Coding	38	GC01P183441	1.164126873	https://www.genecards.org/cgi-bin/carddisp.pl?gene=SMG7
HAUS6	HAUS Augmin Like Complex Subunit 6	Protein Coding	37	GC09M019056	1.164126873	https://www.genecards.org/cgi-bin/carddisp.pl?gene=HAUS6
TDRD3	Tudor Domain Containing 3	Protein Coding	36	GC13P060396	1.164126873	https://www.genecards.org/cgi-bin/carddisp.pl?gene=TDRD3
LSM14A	LSM14A MRNA Processing Body Assembly Factor	Protein Coding	34	GC19P034172	1.164126873	https://www.genecards.org/cgi-bin/carddisp.pl?gene=LSM14A
CNOT10	CCR4-NOT Transcription Complex Subunit 10	Protein Coding	33	GC03P032685	1.164126873	https://www.genecards.org/cgi-bin/carddisp.pl?gene=CNOT10
CNOT9	CCR4-NOT Transcription Complex Subunit 9	Protein Coding	30	GC02P218569	1.164126873	https://www.genecards.org/cgi-bin/carddisp.pl?gene=CNOT9
TNKS2	Tankyrase 2	Protein Coding	44	GC10P091798	1.1622262	https://www.genecards.org/cgi-bin/carddisp.pl?gene=TNKS2
NEK9	NIMA Related Kinase 9	Protein Coding	45	GC14M075079	1.161353946	https://www.genecards.org/cgi-bin/carddisp.pl?gene=NEK9
RSPO1	R-Spondin 1	Protein Coding	43	GC01M037612	1.153897524	https://www.genecards.org/cgi-bin/carddisp.pl?gene=RSPO1
WT1-AS	WT1 Antisense RNA	RNA Gene	25	GC11P032434	1.150845289	https://www.genecards.org/cgi-bin/carddisp.pl?gene=WT1-AS
TRIM9	Tripartite Motif Containing 9	Protein Coding	40	GC14M050975	1.147358298	https://www.genecards.org/cgi-bin/carddisp.pl?gene=TRIM9
TNRC6A	Trinucleotide Repeat Containing Adaptor 6A	Protein Coding	39	GC16P024611	1.147358298	https://www.genecards.org/cgi-bin/carddisp.pl?gene=TNRC6A
LRRC4	Leucine Rich Repeat Containing 4	Protein Coding	38	GC07M128027	1.147358298	https://www.genecards.org/cgi-bin/carddisp.pl?gene=LRRC4
MIB2	MIB E3 Ubiquitin Protein Ligase 2	Protein Coding	38	GC01P002263	1.147358298	https://www.genecards.org/cgi-bin/carddisp.pl?gene=MIB2
ZC3H7B	Zinc Finger CCCH-Type Containing 7B	Protein Coding	37	GC22P041301	1.147358298	https://www.genecards.org/cgi-bin/carddisp.pl?gene=ZC3H7B
ZC3H7A	Zinc Finger CCCH-Type Containing 7A	Protein Coding	36	GC16M011750	1.147358298	https://www.genecards.org/cgi-bin/carddisp.pl?gene=ZC3H7A
RC3H1	Ring Finger And CCCH-Type Domains 1	Protein Coding	35	GC01M173931	1.147358298	https://www.genecards.org/cgi-bin/carddisp.pl?gene=RC3H1
CEP85	Centrosomal Protein 85	Protein Coding	34	GC01P026234	1.147358298	https://www.genecards.org/cgi-bin/carddisp.pl?gene=CEP85
SMG8	SMG8 Nonsense Mediated MRNA Decay Factor	Protein Coding	34	GC17P059209	1.147358298	https://www.genecards.org/cgi-bin/carddisp.pl?gene=SMG8
RNF214	Ring Finger Protein 214	Protein Coding	33	GC11P117232	1.147358298	https://www.genecards.org/cgi-bin/carddisp.pl?gene=RNF214
TTC31	Tetratricopeptide Repeat Domain 31	Protein Coding	29	GC02P074483	1.147358298	https://www.genecards.org/cgi-bin/carddisp.pl?gene=TTC31
DVL2	Dishevelled Segment Polarity Protein 2	Protein Coding	46	GC17M007225	1.13645196	https://www.genecards.org/cgi-bin/carddisp.pl?gene=DVL2
PSMB4	Proteasome 20S Subunit Beta 4	Protein Coding	45	GC01P151372	1.136379004	https://www.genecards.org/cgi-bin/carddisp.pl?gene=PSMB4
TDP2	Tyrosyl-DNA Phosphodiesterase 2	Protein Coding	41	GC06M024651	1.125346422	https://www.genecards.org/cgi-bin/carddisp.pl?gene=TDP2
PTPRK	Protein Tyrosine Phosphatase Receptor Type K	Protein Coding	44	GC06M127949	1.122460842	https://www.genecards.org/cgi-bin/carddisp.pl?gene=PTPRK
GLS2	Glutaminase 2	Protein Coding	42	GC12M056470	1.120829821	https://www.genecards.org/cgi-bin/carddisp.pl?gene=GLS2
SIGMAR1	Sigma Non-Opioid Intracellular Receptor 1	Protein Coding	47	GC09M034634	1.119839907	https://www.genecards.org/cgi-bin/carddisp.pl?gene=SIGMAR1
CENPE	Centromere Protein E	Protein Coding	45	GC04M103105	1.112823129	https://www.genecards.org/cgi-bin/carddisp.pl?gene=CENPE
HERPUD1	Homocysteine Inducible ER Protein With Ubiquitin Like Domain 1	Protein Coding	40	GC16P056931	1.084348798	https://www.genecards.org/cgi-bin/carddisp.pl?gene=HERPUD1
CALCOCO1	Calcium Binding And Coiled-Coil Domain 1	Protein Coding	37	GC12M053709	1.072746873	https://www.genecards.org/cgi-bin/carddisp.pl?gene=CALCOCO1
ZC3H10	Zinc Finger CCCH-Type Containing 10	Protein Coding	34	GC12P056118	1.072746873	https://www.genecards.org/cgi-bin/carddisp.pl?gene=ZC3H10
FLI1	Fli-1 Proto-Oncogene, ETS Transcription Factor	Protein Coding	48	GC11P128686	1.055957556	https://www.genecards.org/cgi-bin/carddisp.pl?gene=FLI1
EIF5A2	Eukaryotic Translation Initiation Factor 5A2	Protein Coding	39	GC03M170888	1.042291164	https://www.genecards.org/cgi-bin/carddisp.pl?gene=EIF5A2
ARHGEF7	Rho Guanine Nucleotide Exchange Factor 7	Protein Coding	43	GC13P111114	1.034195423	https://www.genecards.org/cgi-bin/carddisp.pl?gene=ARHGEF7
IL10RB	Interleukin 10 Receptor Subunit Beta	Protein Coding	44	GC21P033266	1.032005429	https://www.genecards.org/cgi-bin/carddisp.pl?gene=IL10RB
PRKG1	Protein Kinase CGMP-Dependent 1	Protein Coding	51	GC10P050991	1.027719259	https://www.genecards.org/cgi-bin/carddisp.pl?gene=PRKG1
CD109	CD109 Molecule	Protein Coding	40	GC06P073695	1.023841023	https://www.genecards.org/cgi-bin/carddisp.pl?gene=CD109
VPS33A	VPS33A Core Subunit Of CORVET And HOPS Complexes	Protein Coding	41	GC12M122229	1.020820498	https://www.genecards.org/cgi-bin/carddisp.pl?gene=VPS33A
SUFU	SUFU Negative Regulator Of Hedgehog Signaling	Protein Coding	43	GC10P102503	1.020049572	https://www.genecards.org/cgi-bin/carddisp.pl?gene=SUFU
RAP1B	RAP1B, Member Of RAS Oncogene Family	Protein Coding	44	GC12P068610	1.018127441	https://www.genecards.org/cgi-bin/carddisp.pl?gene=RAP1B
NEIL1	Nei Like DNA Glycosylase 1	Protein Coding	39	GC15P075346	1.018014193	https://www.genecards.org/cgi-bin/carddisp.pl?gene=NEIL1
LTBP4	Latent Transforming Growth Factor Beta Binding Protein 4	Protein Coding	40	GC19P040592	1.012007713	https://www.genecards.org/cgi-bin/carddisp.pl?gene=LTBP4
LGALS3BP	Galectin 3 Binding Protein	Protein Coding	41	GC17M078971	1.004600286	https://www.genecards.org/cgi-bin/carddisp.pl?gene=LGALS3BP
CHAC1	ChaC Glutathione Specific Gamma-Glutamylcyclotransferase 1	Protein Coding	37	GC15P040942	0.996274292	https://www.genecards.org/cgi-bin/carddisp.pl?gene=CHAC1
AKIRIN2	Akirin 2	Protein Coding	34	GC06M087674	0.993121088	https://www.genecards.org/cgi-bin/carddisp.pl?gene=AKIRIN2
TNKS	Tankyrase	Protein Coding	44	GC08P009555	0.979637563	https://www.genecards.org/cgi-bin/carddisp.pl?gene=TNKS
ANG	Angiogenin	Protein Coding	45	GC14P022303	0.978223503	https://www.genecards.org/cgi-bin/carddisp.pl?gene=ANG
HOXB4	Homeobox B4	Protein Coding	40	GC17M048575	0.971454382	https://www.genecards.org/cgi-bin/carddisp.pl?gene=HOXB4
CXCL16	C-X-C Motif Chemokine Ligand 16	Protein Coding	39	GC17M004733	0.966021717	https://www.genecards.org/cgi-bin/carddisp.pl?gene=CXCL16
CD248	CD248 Molecule	Protein Coding	38	GC11M066314	0.958281457	https://www.genecards.org/cgi-bin/carddisp.pl?gene=CD248
HSP90AA2P	Heat Shock Protein 90 Alpha Family Class A Member 2, Pseudogene	Pseudogene	19	GC11M027888	0.958281457	https://www.genecards.org/cgi-bin/carddisp.pl?gene=HSP90AA2P
CPEB4	Cytoplasmic Polyadenylation Element Binding Protein 4	Protein Coding	37	GC05P173888	0.939902127	https://www.genecards.org/cgi-bin/carddisp.pl?gene=CPEB4
DNAJB9	DnaJ Heat Shock Protein Family (Hsp40) Member B9	Protein Coding	38	GC07P108569	0.939591885	https://www.genecards.org/cgi-bin/carddisp.pl?gene=DNAJB9
NDRG2	NDRG Family Member 2	Protein Coding	38	GC14M021016	0.932542622	https://www.genecards.org/cgi-bin/carddisp.pl?gene=NDRG2
TRPV2	Transient Receptor Potential Cation Channel Subfamily V Member 2	Protein Coding	42	GC17P016415	0.927100778	https://www.genecards.org/cgi-bin/carddisp.pl?gene=TRPV2
ID2	Inhibitor Of DNA Binding 2	Protein Coding	44	GC02P008678	0.919421792	https://www.genecards.org/cgi-bin/carddisp.pl?gene=ID2
GFI1	Growth Factor Independent 1 Transcriptional Repressor	Protein Coding	41	GC01M092474	0.913471043	https://www.genecards.org/cgi-bin/carddisp.pl?gene=GFI1
PAXX	PAXX Non-Homologous End Joining Factor	Protein Coding	25	GC09P137016	0.905523181	https://www.genecards.org/cgi-bin/carddisp.pl?gene=PAXX
S100A13	S100 Calcium Binding Protein A13	Protein Coding	36	GC01M153618	0.891386628	https://www.genecards.org/cgi-bin/carddisp.pl?gene=S100A13
FLT3LG	Fms Related Receptor Tyrosine Kinase 3 Ligand	Protein Coding	39	GC19P049475	0.873382211	https://www.genecards.org/cgi-bin/carddisp.pl?gene=FLT3LG
MIR211	MicroRNA 211	RNA Gene	19	GC15M031065	0.871819139	https://www.genecards.org/cgi-bin/carddisp.pl?gene=MIR211
NEK1	NIMA Related Kinase 1	Protein Coding	43	GC04M169393	0.867540836	https://www.genecards.org/cgi-bin/carddisp.pl?gene=NEK1
TDP1	Tyrosyl-DNA Phosphodiesterase 1	Protein Coding	44	GC14P089954	0.845176756	https://www.genecards.org/cgi-bin/carddisp.pl?gene=TDP1
POLD2	DNA Polymerase Delta 2, Accessory Subunit	Protein Coding	40	GC07M044114	0.842223525	https://www.genecards.org/cgi-bin/carddisp.pl?gene=POLD2
ZFAS1	ZNFX1 Antisense RNA 1	RNA Gene	20	GC20P049276	0.828247428	https://www.genecards.org/cgi-bin/carddisp.pl?gene=ZFAS1
CTNND2	Catenin Delta 2	Protein Coding	43	GC05M010971	0.810490847	https://www.genecards.org/cgi-bin/carddisp.pl?gene=CTNND2
ADORA2B	Adenosine A2b Receptor	Protein Coding	47	GC17P015927	0.810361087	https://www.genecards.org/cgi-bin/carddisp.pl?gene=ADORA2B
DFFB	DNA Fragmentation Factor Subunit Beta	Protein Coding	43	GC01P003797	0.806318402	https://www.genecards.org/cgi-bin/carddisp.pl?gene=DFFB
RASSF5	Ras Association Domain Family Member 5	Protein Coding	40	GC01P206507	0.797383249	https://www.genecards.org/cgi-bin/carddisp.pl?gene=RASSF5
POLK	DNA Polymerase Kappa	Protein Coding	42	GC05P075511	0.796448648	https://www.genecards.org/cgi-bin/carddisp.pl?gene=POLK
TRIM14	Tripartite Motif Containing 14	Protein Coding	37	GC09M098035	0.791148067	https://www.genecards.org/cgi-bin/carddisp.pl?gene=TRIM14
MCTS1	MCTS1 Re-Initiation And Release Factor	Protein Coding	35	GC0XP120594	0.78757	https://www.genecards.org/cgi-bin/carddisp.pl?gene=MCTS1
PDPN	Podoplanin	Protein Coding	40	GC01P013583	0.78729552	https://www.genecards.org/cgi-bin/carddisp.pl?gene=PDPN
MIR138-2	MicroRNA 138-2	RNA Gene	20	GC16P056859	0.77912569	https://www.genecards.org/cgi-bin/carddisp.pl?gene=MIR138-2
GRM3	Glutamate Metabotropic Receptor 3	Protein Coding	47	GC07P086643	0.770575047	https://www.genecards.org/cgi-bin/carddisp.pl?gene=GRM3
NUDT1	Nudix Hydrolase 1	Protein Coding	43	GC07P002242	0.770229578	https://www.genecards.org/cgi-bin/carddisp.pl?gene=NUDT1
ST7	Suppression Of Tumorigenicity 7	Protein Coding	36	GC07P117043	0.757027566	https://www.genecards.org/cgi-bin/carddisp.pl?gene=ST7
HOTAIRM1	HOXA Transcript Antisense RNA, Myeloid-Specific 1	RNA Gene	19	GC07P027095	0.753869593	https://www.genecards.org/cgi-bin/carddisp.pl?gene=HOTAIRM1
LOC111255642	TNFRSF10B 5' Regulatory Region	Biological Region	1	GC08P023077	0.745588601	https://www.genecards.org/cgi-bin/carddisp.pl?gene=LOC111255642
DNAJC10	DnaJ Heat Shock Protein Family (Hsp40) Member C10	Protein Coding	37	GC02P182716	0.74367851	https://www.genecards.org/cgi-bin/carddisp.pl?gene=DNAJC10
AGAP2	ArfGAP With GTPase Domain, Ankyrin Repeat And PH Domain 2	Protein Coding	41	GC12M057723	0.693780422	https://www.genecards.org/cgi-bin/carddisp.pl?gene=AGAP2
OXSR1	Oxidative Stress Responsive Kinase 1	Protein Coding	41	GC03P038183	0.692059457	https://www.genecards.org/cgi-bin/carddisp.pl?gene=OXSR1
WNT7B	Wnt Family Member 7B	Protein Coding	44	GC22M045920	0.682520628	https://www.genecards.org/cgi-bin/carddisp.pl?gene=WNT7B
ZMYND10	Zinc Finger MYND-Type Containing 10	Protein Coding	38	GC03M050451	0.681506634	https://www.genecards.org/cgi-bin/carddisp.pl?gene=ZMYND10
SEL1L	SEL1L Adaptor Subunit Of ERAD E3 Ubiquitin Ligase	Protein Coding	42	GC14M081471	0.640251279	https://www.genecards.org/cgi-bin/carddisp.pl?gene=SEL1L
SSBP2	Single Stranded DNA Binding Protein 2	Protein Coding	37	GC05M081413	0.631311953	https://www.genecards.org/cgi-bin/carddisp.pl?gene=SSBP2
SEC61G	SEC61 Translocon Subunit Gamma	Protein Coding	35	GC07M054752	0.616536975	https://www.genecards.org/cgi-bin/carddisp.pl?gene=SEC61G
OLIG2	Oligodendrocyte Transcription Factor 2	Protein Coding	40	GC21P033025	0.614543438	https://www.genecards.org/cgi-bin/carddisp.pl?gene=OLIG2
HPS6	HPS6 Biogenesis Of Lysosomal Organelles Complex 2 Subunit 3	Protein Coding	39	GC10P102065	0.602400422	https://www.genecards.org/cgi-bin/carddisp.pl?gene=HPS6
UQCRC2	Ubiquinol-Cytochrome C Reductase Core Protein 2	Protein Coding	46	GC16P021963	0.598975658	https://www.genecards.org/cgi-bin/carddisp.pl?gene=UQCRC2
HERC3	HECT And RLD Domain Containing E3 Ubiquitin Protein Ligase 3	Protein Coding	38	GC04P088541	0.585631847	https://www.genecards.org/cgi-bin/carddisp.pl?gene=HERC3
DAZL	Deleted In Azoospermia Like	Protein Coding	40	GC03M016586	0.563778698	https://www.genecards.org/cgi-bin/carddisp.pl?gene=DAZL
BLOC1S4	Biogenesis Of Lysosomal Organelles Complex 1 Subunit 4	Protein Coding	31	GC04P006718	0.563778698	https://www.genecards.org/cgi-bin/carddisp.pl?gene=BLOC1S4
MIR1-2	MicroRNA 1-2	RNA Gene	19	GC18M021828	0.524788618	https://www.genecards.org/cgi-bin/carddisp.pl?gene=MIR1-2
LINC00470	Long Intergenic Non-Protein Coding RNA 470	RNA Gene	20	GC18M001268	0.511020422	https://www.genecards.org/cgi-bin/carddisp.pl?gene=LINC00470
SNORD47	Small Nucleolar RNA, C/D Box 47	RNA Gene	12	GC01M174271	0.511020422	https://www.genecards.org/cgi-bin/carddisp.pl?gene=SNORD47
VSIG4	V-Set And Immunoglobulin Domain Containing 4	Protein Coding	37	GC0XM066021	0.410985827	https://www.genecards.org/cgi-bin/carddisp.pl?gene=VSIG4
ALKBH1	AlkB Homolog 1, Histone H2A Dioxygenase	Protein Coding	36	GC14M077672	0.403073192	https://www.genecards.org/cgi-bin/carddisp.pl?gene=ALKBH1
DOHH	Deoxyhypusine Hydroxylase	Protein Coding	34	GC19M003491	0.348550141	https://www.genecards.org/cgi-bin/carddisp.pl?gene=DOHH
TPD52L2	TPD52 Like 2	Protein Coding	38	GC20P063865	0.328461707	https://www.genecards.org/cgi-bin/carddisp.pl?gene=TPD52L2
PPIC	Peptidylprolyl Isomerase C	Protein Coding	40	GC05M123023	0.309928417	https://www.genecards.org/cgi-bin/carddisp.pl?gene=PPIC
TLK1	Tousled Like Kinase 1	Protein Coding	43	GC02M170990	0.307379425	https://www.genecards.org/cgi-bin/carddisp.pl?gene=TLK1
MIR603	MicroRNA 603	RNA Gene	13	GC10P024275	0.242590487	https://www.genecards.org/cgi-bin/carddisp.pl?gene=MIR603
FRZB	Frizzled Related Protein	Protein Coding	41	GC02M182833	0.230135947	https://www.genecards.org/cgi-bin/carddisp.pl?gene=FRZB
AIM2	Absent In Melanoma 2	Protein Coding	42	GC01M159062	0.215999424	https://www.genecards.org/cgi-bin/carddisp.pl?gene=AIM2
TMEM71	Transmembrane Protein 71	Protein Coding	32	GC08M132685	0.19923088	https://www.genecards.org/cgi-bin/carddisp.pl?gene=TMEM71
ULK4	Unc-51 Like Kinase 4	Protein Coding	41	GC03M041247	0.177377686	https://www.genecards.org/cgi-bin/carddisp.pl?gene=ULK4
EGFL7	EGF Like Domain Multiple 7	Protein Coding	40	GC09P136658	0.177377686	https://www.genecards.org/cgi-bin/carddisp.pl?gene=EGFL7
