# Supplementary material for: FOXP3 Contributes to TMZ Resistance, Prognosis, and Immune Infiltration in GBM from a Novel Pyroptosis-Associated Risk Signature
Source: Dis Markers. 2022 Apr 1;2022:4534080. doi: 10.1155/2022/4534080 (PMC8993549; doi:10.1155/2022/4534080)
Supplement: Supplementary Materials — Supplementary Data 1: TMZ resistant-related genes derived from GeneCards. Supplementary Data 2: Pyroptosis-related genes derived from GeneCards. Supplementary Data 3: Original data for the Figure 1(b) heat map. Supplementary Data 4: Original data for the Figure 5(c) GO and KEGG analysis. Supplementary Figure S1: Experimental verification revealed that FOXP3 was involved in TMZ resistance [file 4534080.f1.zip › Supplementary Data 3-heatmap (Fig 1B).txt]

id	GTEX-1117F-3226-SM-5N9CT	GTEX-111FC-3126-SM-5GZZ2	GTEX-111FC-3326-SM-5GZYV	GTEX-1128S-2726-SM-5H12C	GTEX-1128S-2826-SM-5N9DI	GTEX-117XS-3026-SM-5N9CA	GTEX-117XS-3126-SM-5GIDP	GTEX-1192X-3126-SM-5N9BY	GTEX-1192X-3226-SM-5987D	GTEX-11DXW-1026-SM-5H11K	GTEX-11DXW-1126-SM-5H12Q	GTEX-11DXY-3226-SM-5GIDE	GTEX-13NZA-0011-R8b-SM-5KM2Q	GTEX-13NZA-0011-R9b-SM-5MR5I	GTEX-13O1R-0011-R9b-SM-5KM33	GTEX-13O3O-0011-R10a-SM-5LUA9	GTEX-13O3O-0011-R11b-SM-5KM4G	GTEX-13O3O-0011-R1b-SM-5KM2K	GTEX-13O3O-0011-R3b-SM-5KM3R	GTEX-13O3O-0011-R4b-SM-5KM3F	GTEX-13O3O-0011-R5b-SM-5KM44	GTEX-13O3O-0011-R6b-SM-5P9GY	GTEX-13O3O-0011-R7b-SM-5P9GZ	GTEX-13O3O-0011-R8b-SM-5LUAL	GTEX-13O3O-3026-SM-5KM42	GTEX-13O3O-3126-SM-5KM3H	GTEX-13O3Q-0011-R10b-SM-5KM39	GTEX-13O3Q-0011-R11b-SM-5KM2W	GTEX-13O3Q-0011-R1b-SM-5KM3L	GTEX-13O3Q-0011-R2b-SM-5KM3K	GTEX-13O3Q-0011-R4a-SM-5P9H2	GTEX-13O3Q-0011-R5b-SM-5P9H4	GTEX-13O3Q-0011-R6a-SM-5KM2V	GTEX-13O3Q-0011-R8b-SM-5KM2J	GTEX-13O3Q-2926-SM-5KM45	GTEX-13O3Q-3026-SM-5IJGD	GTEX-13OVH-0011-R11b-SM-5KM4X	GTEX-13OVH-0011-R3a-SM-5KM49	GTEX-13OVH-0011-R4a-SM-5KM3W	GTEX-13OVH-0011-R6b-SM-5LUAX	GTEX-13OVH-0011-R8b-SM-5MR35	GTEX-13OVH-2926-SM-5IJFH	GTEX-13OVH-3026-SM-5MR4N	GTEX-13OVJ-0011-R10b-SM-5L3HT	GTEX-13OVJ-0011-R11a-SM-5P9H8	GTEX-13OVJ-0011-R1b-SM-5L3I6	GTEX-13OVJ-0011-R2b-SM-5L3GP	GTEX-13OVJ-0011-R3b-SM-5P9H6	GTEX-13OVJ-0011-R4b-SM-5P9H5
FOXP3	0.669015611	0.485434245	1.014363961	0.367373095	0.757040586	0.773987409	0.970849575	0.485434245	0.948623493	1.028584434	0.555816497	0.687043892	0.310339151	0.411425481	0.137501041	0.622930186	1.286898673	0.604086663	0.505893272	0.516027282	0.422221906	0.475073498	0.432948256	0.650778153	1.137483796	0.659920866	0.856001437	1.448897327	0.604086663	0.485434245	0.678058056	0.704867363	0.594550186	0.839937678	0.594550186	1.117672884	1.201622011	0.613537297	0.150556533	0.545956174	0.526083963	0.985488031	0.604086663	0.941119241	1.448897327	0.454178317	0.400526949	0.622930186	0.739854271
BIRC3	0.948623493	0.956072848	0.641555865	0.748450418	0.111033898	0.613537297	0.275004462	0.985488031	0.28687785	0.250954437	0.584968353	0.713697285	1.422220635	1.79493922	1.389576661	0.704867363	0.263039878	1.704899024	0.485434245	0.464678521	0.782420662	0.815589119	0.555816497	0.613537297	0.298664947	0.505893272	0.584968353	0.176318298	0.604086663	0.411425481	0.613537297	0.839937678	1.090854006	1.339152954	0.545956174	0.124327285	0.176318298	0.704867363	0.367373095	0.84800842	0.584968353	0.226513187	0.879715965	2.283916762	1.117672884	2.469877752	1.485428003	1.761275312	2.166684071
CHI3L1	4.372989405	4.410037789	1.361778647	5.119370035	2.08067237	4.731691027	1.678100011	5.409025539	2.192172185	2.147284145	3.739826309	5.174762919	4.121004207	4.26232741	2.400499148	6.01653648	2.763400919	3.886591953	6.026382691	5.991630287	5.422600257	6.386135181	5.5412858	4.000012403	3.042654049	6.260818655	4.290591213	1.480287379	3.839931232	5.667930252	4.356813639	5.261179057	5.283194816	6.285594448	4.689273795	1.618220073	2.283916762	5.10596849	4.16912436	6.224010844	5.870153253	1.996367828	5.60168952	8.144701621	6.925406273	8.619568963	8.276056927	9.346515603	8.237184322
CXCL8	0.422221906	0.622930186	0.411425481	0.298664947	0.333419249	0.678058056	0.678058056	0.678058056	0.678058056	0.201631189	0.505893272	0.575314012	2.970847348	3.330585171	4.783985914	0.070387349	0.321936286	0.454178317	0.275004462	0.659920866	0.389570032	0.454178317	0.356134594	0.773987409	0.097613277	0.263039878	0.176318298	0.097613277	0.097613277	0.536053117	0.310339151	0.176318298	0.214120295	0.526083963	0.495692172	0.310339151	0.28687785	0.505893272	0.432948256	0.333419249	0.356134594	0.422221906	0.641555865	5.002671157	3.791805979	5.973127351	4.312520946	1.843977342	4.719181948
ADORA1	4.25474496	5.42289327	4.270575808	4.891879728	4.253228734	5.422209575	4.787166383	5.4610947	4.931228747	4.372989405	5.018853676	5.615304906	3.224922633	5.450540524	3.16025645	5.237225215	4.971775914	5.526707059	4.665057816	4.750077428	4.920783654	4.66678698	4.714275706	3.87186461	5.125586497	4.86840407	5.354757699	4.916915754	4.177909492	4.807894045	4.488000495	5.182250511	5.271990993	4.509697481	5.198882725	4.739872333	5.229242996	4.672455389	3.880718346	4.419569431	4.358240541	4.785527927	5.531696732	4.044404093	4.029471759	4.857491999	4.695426505	5.211822601	4.749018279
STAT3	4.15543339	4.14571276	5.051332958	4.326295402	4.512183558	3.855006939	4.915078626	4.787648296	4.968968327	4.654780655	3.908796719	4.201635458	4.675241889	5.018369085	3.731223809	3.564383165	5.340223292	3.569236353	4.214121877	4.196907371	4.283949364	4.415470446	4.009014874	4.462022374	5.278713011	4.128451804	3.816596547	5.01303893	2.83594678	4.11101491	3.430301631	4.081543076	3.913651438	5.22184592	3.856031024	4.854016204	5.087426117	4.248680584	3.246377245	4.053142726	4.281672539	4.860485284	4.432918908	5.965746928	5.501764451	5.657049184	5.444287049	5.844699536	5.750325946
IRF3	5.68087204	5.466958906	5.820432538	5.278031029	5.910757706	5.321207351	5.502351225	6.270491409	6.200432879	5.89915444	5.043089774	5.544710806	4.7076389	4.964902486	3.201634008	5.074712736	5.082379176	3.922243395	4.222638875	4.325535252	4.461354111	4.817152755	4.264507769	4.778782078	5.28835909	4.660447129	5.772706075	6.331310826	4.701580267	4.995889798	5.041732214	5.417521587	5.21221182	5.377102946	5.37397995	6.228253461	6.214736875	4.629340929	4.326295402	4.803747626	5.54813599	6.099966504	5.157069378	5.363831369	5.77633855	4.932196015	5.404338579	6.018604098	5.314675147
BNIP3	5.269360864	5.954923418	6.05287417	5.732269569	5.624122051	5.757785264	6.138701738	6.042237285	6.105189452	5.743652436	5.690089569	6.223221539	5.042217052	5.04958722	4.063483119	6.099670873	6.090408247	6.583605978	5.599338934	5.455524216	5.057928558	4.936839207	4.73120983	5.129277895	6.025496489	5.795190869	6.529684395	6.313239294	5.74335803	6.078486383	5.942527213	5.498928453	5.652246357	5.916264893	5.943904482	5.995961309	6.524145062	5.712844174	4.529782923	4.908794321	5.377102946	6.546897371	6.136040055	6.265654925	6.296454111	6.888615114	6.703891744	6.278388166	7.275134918
CD274	0.632259614	0.918387498	1.189050419	0.773987409	1.76550975	0.613537297	0.669015611	0.839937678	0.863959152	1.570444503	0.659920866	0.963465721	1.863949845	0.925999896	0.782420662	0.659920866	1.182712444	0.678058056	0.464678521	0.594550186	0.505893272	0.454178317	0.310339151	0.956072848	1.077264691	0.594550186	0.815589119	0.575314012	0.321936286	0.963465721	0.454178317	1.02145722	0.823748165	2.223443688	0.485434245	0.594550186	1.182712444	0.575314012	0.201631189	0.584968353	1.62294592	1.333411576	0.807361449	1.739830631	1.718103286	2.124335429	1.8599614	1.555816082	2.066943692
NFE2L2	4.660447129	4.831913332	5.235764963	4.668996591	5.43725265	3.951408106	5.548723183	5.393306149	5.352221228	4.914595185	4.0426192	4.628765152	4.383365768	5.606782731	3.965350554	4.28907293	5.924329625	4.442934951	4.434254186	4.428245906	4.724088848	4.636346985	4.274274203	4.81811733	5.667930252	4.354720982	4.09255533	5.633136285	3.838907999	4.926489451	4.322684875	4.686486197	4.716488243	4.84050208	4.029471759	5.280564147	5.59160216	4.520408132	3.902076723	4.956094463	4.494402881	5.500786506	4.566160045	5.573194134	5.436666487	5.50274241	5.375736615	5.714806106	5.403655095
VIM	7.795999624	6.681906112	6.979466635	6.975399138	4.87970549	6.793749094	5.580439249	8.022055161	6.512374757	5.159888262	6.833492955	7.958804629	6.681212924	8.73169429	6.36578297	7.062621982	4.721394783	5.59160216	7.291131653	7.445392798	7.120197073	7.656958843	6.992364178	6.802866517	5.158235794	6.813272907	6.766102733	4.674665354	7.415665951	6.167491827	7.924444823	8.182668885	8.235290616	7.188514549	7.274836853	4.542223117	4.185091063	5.822986615	6.09612338	7.753494419	5.84853183	4.244891066	6.239502144	8.591640773	6.098685446	8.912793452	7.189706334	9.03205572	9.493700564
CASP8	0.84800842	0.933561696	1.344848608	0.941119241	0.839937678	0.799067961	0.622930186	1.480287379	1.304512688	0.999979	1.157026736	1.207911198	1.432970034	1.356161782	0.970849575	0.526083963	0.799067961	0.696007173	0.73117442	1.111048535	1.042631646	1.304512688	0.831879684	1.843977342	0.856001437	1.111048535	1.659925198	2.313243969	1.063528475	1.056600934	1.077264691	1.739830631	1.339152954	1.613501683	1.389576661	1.94110718	0.970849575	1.049652258	0.475073498	1.536080089	0.773987409	1.176340481	1.895275594	1.570444503	1.899154172	1.709271399	1.613501683	1.709271399	1.823751966
JUN	4.203243211	4.690427348	5.810413485	4.994533649	5.345197741	6.280559873	6.030321469	5.601983349	5.65597097	5.556161401	5.064816136	4.834422213	5.41517773	6.618938642	5.03475111	5.10266723	6.488046243	5.260010329	5.415470707	5.771626182	5.240340554	4.740353643	4.762307952	4.730054982	6.183665166	4.793335317	5.240340554	5.918428527	3.942055967	4.723030442	5.002283623	4.126000438	4.034729803	4.769725241	4.778782078	5.503329193	5.902595922	4.800083717	3.351949041	5.087426117	4.804808296	5.761024405	4.937806602	6.389198194	6.170351562	6.446718177	7.273048471	6.64715178	6.549172817
PECAM1	2.157052295	1.981849728	2.333413834	2.891420921	2.166684071	2.531059234	2.513463248	3.280962083	3.046169691	1.090854006	1.344848608	2.472501234	2.339109276	3.720314814	2.613510269	2.58978457	2.702645587	2.316121067	2.503322833	2.028570151	3.107705274	2.992773177	2.715862579	2.996359257	2.451542842	2.353331845	2.173141453	1.691540722	1.589754752	2.462013609	1.60408732	2.533541164	1.925968477	2.321959603	1.989102637	1.480287379	2.198505381	2.643862749	2.28980186	2.381313382	2.761269014	1.937335712	2.403256449	6.051790728	4.09255533	5.576816594	5.606195034	4.942547153	5.678616865
NFKB1	1.922211016	2.643862749	3.503345272	2.324841056	3.450186065	2.333413834	3.778171323	3.08580133	3.739826309	3.295685104	2.127651313	2.419500657	1.731150723	2.653026021	1.613501683	1.580150004	3.629980392	1.761275312	1.748462614	1.700463233	2.144032361	2.035598557	1.790740279	1.713719154	3.443645654	1.918383484	2.238794439	3.847002323	1.339152954	1.867869835	1.848021188	2.367346644	2.163497326	2.553345583	2.201635744	3.598111583	3.806286373	1.899154172	1.432970034	1.739830631	1.899154172	3.678037599	2.44623214	3.495687241	4.128451804	3.350505667	2.790737084	2.952366119	3.27055861
TP63	0.137501041	0.176318298	0.111033898	0.111033898	0.056584816	0.070387349	0.28687785	0.150556533	0.201631189	0.124327285	0.097613277	0.356134594	0.124327285	0.201631189	0.084066981	0.111033898	0.150556533	0.124327285	0.201631189	0.111033898	0.084066981	0.056584816	0.084066981	0.250954437	0.137501041	0.097613277	0.16350102	0.176318298	0.056584816	0.070387349	0.097613277	0.111033898	0.214120295	0.214120295	0.201631189	0.150556533	0.056584816	0.124327285	0.056584816	0.097613277	0.070387349	0.042643991	0.042643991	0.333419249	0.124327285	0.214120295	0.176318298	0.084066981	0.16350102
BECN1	4.694849643	5.263419191	5.431000531	4.857491999	5.019241352	5.139965083	5.385789651	5.414494122	5.524163451	5.197326266	4.961611368	5.390963242	4.488000495	4.763367476	3.060067981	5.300151039	5.644699711	5.017496835	4.618786562	4.618210963	4.852954216	4.961127401	4.406035424	4.606988736	5.394672888	4.843976705	5.576229155	5.967124561	4.526051808	5.098007012	4.812523127	5.053563718	5.257380782	5.407365532	5.090046854	5.495408079	5.880966082	4.673031888	3.459456752	4.388222054	4.578326725	5.394672888	5.226128311	5.046580826	5.656461066	4.985041767	4.99957098	5.176318692	4.924071647
SDHB	5.196158953	5.936133031	6.169957111	5.836151221	5.836445975	6.070801997	6.398684151	6.203392167	6.301785604	6.323706609	5.799904656	6.120367142	5.025056893	5.5412858	3.75056212	6.125788311	6.537301356	5.917936787	5.717552897	5.488954566	5.511642527	5.792637685	5.187015916	5.256601682	6.279079159	5.859243553	6.440787035	6.762733976	5.220288773	6.237627282	5.45708781	5.902300932	6.317781596	5.920297165	5.799119005	6.235160408	6.560253797	5.637251863	4.146467621	4.917399222	5.319062364	6.212961101	5.923149373	6.287470133	6.166702949	6.064398813	6.25568652	5.838214525	6.071885655
ADAMTS9-AS2	0.485434245	0.432948256	0.687043892	0.613537297	0.226513187	0.536053117	0.150556533	0.815589119	0.298664947	0.070387349	0.422221906	0.475073498	0.34483603	0.739854271	0.464678521	0.189037911	0.238792763	0.176318298	0.310339151	0.443614429	0.495692172	0.505893272	0.263039878	0.443614429	0.176318298	0.238792763	0.495692172	0.042643991	0.214120295	0.356134594	0.321936286	0.536053117	0.443614429	0.526083963	0.650778153	0.201631189	0.042643991	0.275004462	0.137501041	0.310339151	0.275004462	0.111033898	0.333419249	0.925999896	0.411425481	1.275003205	1.014363961	1.063528475	0.970849575
BIRC2	3.499515764	4.176303374	4.317554944	3.66449032	4.380604717	3.326262537	4.525477829	4.095097363	4.233431151	4.173941625	3.542242524	3.926914452	3.64267172	3.979114882	2.454158948	3.378498765	4.81917839	3.967129114	3.323381576	3.028603321	3.513470835	3.104346177	2.914554797	3.475103145	4.674088828	3.499515764	3.822729591	4.716969248	2.739809917	3.434294445	3.349062451	3.462093625	3.466004354	4.085777937	3.240294599	4.496983319	4.786106198	3.237254412	2.526098051	3.379854744	3.436926687	4.637498802	3.775019165	4.096792207	4.58733487	4.009859047	3.419508547	4.438260379	3.971810249
XIST	8.925068066	0.389570032	0.555816497	7.906021386	9.239286694	0.070387349	0.748450418	0.226513187	0.495692172	0.669015611	0.263039878	1.097611448	0.613537297	0.275004462	0.275004462	8.641812758	8.626052491	7.898851448	7.504558663	7.496901136	8.063099055	8.255922482	7.763647364	8.69318622	8.884951844	7.754688865	0.505893272	0.910726145	0.111033898	0.298664947	0.070387349	0.34483603	0.111033898	0.622930186	0.389570032	0.137501041	0.632259614	0.505893272	0.275004462	1.130945336	0.84800842	1.07038175	0.176318298	8.296690691	9.400234562	8.002630609	6.928381642	9.200152377	8.210374214
BSG	9.34461852	8.785669505	8.520829218	9.060901118	8.457705205	9.157326331	8.533694288	9.410818947	8.624556286	8.501482338	8.812608953	9.120691363	7.643923979	7.671287918	6.23496306	9.640906383	8.604407773	9.113504317	8.780481297	8.283233781	8.523023239	8.576380603	8.433973391	8.080035925	8.74635992	9.040739167	8.91269366	8.448930286	8.519233572	8.484130591	8.580669367	8.637523528	8.301774517	8.339855166	8.963290385	8.617274809	8.55064873	8.410242708	7.757475926	8.325001345	8.874474112	8.796944025	9.003510841	9.330340603	8.30895178	9.064294765	9.347813609	8.740373906	9.231100287
TP53	2.42226637	2.08067237	1.952368193	2.192172185	1.560705848	1.636896544	1.304512688	1.989102637	1.298684348	1.490578807	1.956079184	2.127651313	1.956079184	2.263051019	0.910726145	1.963511101	2.150538064	1.560705848	2.490565948	2.464633938	2.364605537	2.577700872	2.238794439	1.903036568	2.319079586	2.384062077	1.469908863	1.422220635	1.580150004	2.025022375	1.835902754	2.263051019	2.107713216	2.367346644	1.682573974	1.60408732	1.516029432	2.432933842	1.459444942	2.163497326	2.097583515	1.959793489	2.27795845	3.690396212	2.523536174	3.099309457	3.368739714	3.232695554	3.509729966
AKT1	5.423283957	5.446925157	6.248679573	5.413126929	6.018801016	5.619125532	6.567080926	6.14382814	6.732121288	6.334866218	5.270140148	5.604040186	4.876227798	5.08829968	3.587380369	5.056570564	6.166111294	5.036108464	5.378176514	5.184292773	5.155805792	5.411759768	5.063069894	5.07849728	6.340693347	5.329495566	5.571040331	6.55352595	5.074227561	5.01303893	5.139576417	5.716473788	5.51281626	5.564089893	5.458162804	6.463821214	6.47430168	5.317209942	4.530452656	5.16951254	5.198882725	6.35857162	5.656167008	5.517609227	6.390087471	5.283194816	4.953771765	5.659107638	5.201217501
MDM2	4.723030442	4.745744736	4.835966218	4.077214912	5.251732562	3.997293641	4.617635374	4.882603792	4.965773706	5.181083542	4.344164954	4.165913375	4.408703607	4.75277358	3.482841575	5.241119417	5.328032852	5.135495613	4.531696484	4.117705387	4.710909059	4.639802551	4.299417926	5.204719863	5.279102718	4.240344376	4.316890023	5.289138645	4.02233784	4.231158715	4.51036679	4.296475367	4.140806744	4.602865264	4.032945684	5.111017913	5.143657557	4.210999694	3.91458517	4.861450907	5.152598371	5.056570564	4.481599434	5.137050165	5.365978037	5.182736757	4.82371233	6.065482399	5.080244094
[truncated: 820 more columns]
