# Supplementary material for: FOXP3 Contributes to TMZ Resistance, Prognosis, and Immune Infiltration in GBM from a Novel Pyroptosis-Associated Risk Signature
Source: Dis Markers. 2022 Apr 1;2022:4534080. doi: 10.1155/2022/4534080 (PMC8993549; doi:10.1155/2022/4534080)
Supplement: Supplementary Materials — Supplementary Data 1: TMZ resistant-related genes derived from GeneCards. Supplementary Data 2: Pyroptosis-related genes derived from GeneCards. Supplementary Data 3: Original data for the Figure 1(b) heat map. Supplementary Data 4: Original data for the Figure 5(c) GO and KEGG analysis. Supplementary Figure S1: Experimental verification revealed that FOXP3 was involved in TMZ resistance [file 4534080.f1.zip › Supplementary Data 4-GO and KEGG analysis (Fig 5C and D).txt]

ONTOLOGY	ID	Description	GeneRatio	BgRatio	pvalue	p.adjust	qvalue	geneID	Count
BP	GO:0043062	extracellular structure organization	54/378	422/18670	8.59409E-28	1.59291E-24	1.24071E-24	COL1A1/COL1A2/COL3A1/COL5A1/COL5A2/COL6A1/COL6A2/COL6A3/COL7A1/COL8A1/COL8A2/COL12A1/COL13A1/CYP1B1/DPP4/DPT/FAP/FBLN1/FBN1/FBN2/B4GALT1/HAS3/IBSP/ITGA3/LAMA3/LAMB1/LAMB3/LOX/LOXL1/LUM/MFAP2/MMP3/MMP13/MMP14/SERPINE1/PTX3/SDC1/SFRP2/SPINT1/TGFBI/THBS1/TIMP1/ADAM12/MFAP5/SOAT2/ADAM19/ADAMTS2/POSTN/EMILIN1/COL27A1/COL23A1/ADAMTS14/COL22A1/COL24A1	54
BP	GO:0030198	extracellular matrix organization	52/378	368/18670	6.94115E-29	2.57309E-25	2.00417E-25	COL1A1/COL1A2/COL3A1/COL5A1/COL5A2/COL6A1/COL6A2/COL6A3/COL7A1/COL8A1/COL8A2/COL12A1/COL13A1/CYP1B1/DPP4/DPT/FAP/FBLN1/FBN1/FBN2/B4GALT1/HAS3/IBSP/ITGA3/LAMA3/LAMB1/LAMB3/LOX/LOXL1/LUM/MFAP2/MMP3/MMP13/MMP14/SERPINE1/PTX3/SFRP2/SPINT1/TGFBI/THBS1/TIMP1/ADAM12/MFAP5/ADAM19/ADAMTS2/POSTN/EMILIN1/COL27A1/COL23A1/ADAMTS14/COL22A1/COL24A1	52
BP	GO:0050900	leukocyte migration	46/378	499/18670	6.62575E-18	8.18722E-15	6.377E-15	BDKRB1/CEACAM1/CMKLR1/COL1A1/COL1A2/FPR2/GATA3/GCNT1/B4GALT1/CXCR3/GRB7/IGHA1/IGHM/IL1R1/ITGA3/MMP14/ROR2/SERPINE1/PTGER4/RARRES2/CCL7/CCL11/CCL13/CCL18/CCL24/CXCL6/CXCL5/SDC1/SHC1/THBS1/VEGFC/SCG2/ARHGEF5/TNFRSF18/DOK2/CXCL14/CCL26/CXCL13/EMILIN1/IGHV2-5/IGLV3-25/IGKV1D-39/SLAMF8/NLRP12/JAML/CCR2	46
BP	GO:0050673	epithelial cell proliferation	31/378	434/18670	1.3293E-09	3.28514E-07	2.55878E-07	AREG/CEACAM1/CDKN2B/COL8A1/COL8A2/EPHA2/EREG/FAP/FGF10/GATA3/B4GALT1/IGFBP3/LAMB1/MMP14/PAX2/CCL11/CCL24/SFRP2/SNAI2/THBS1/VDR/VEGFC/WNT2/XDH/SCG2/FZD7/NRP1/CCL26/ODAM/LRG1/JAML	31
BP	GO:0051249	regulation of lymphocyte activation	30/378	485/18670	6.48174E-08	8.9405E-06	6.96372E-06	CEACAM1/RUNX1/CD70/CR1/DPP4/FGF10/GATA3/IFNG/IGHA1/IGHG4/IGHM/IL2RA/IL7R/IDO1/INHBA/MMP14/TNFSF4/TNFRSF18/PGLYRP1/LILRB2/IKZF3/CLCF1/IGHV2-5/CD274/CD209/SLAMF8/PLA2G2F/ZC3H12A/ZNF683/CCR2	30
BP	GO:0050727	regulation of inflammatory response	29/378	485/18670	2.2121E-07	2.56258E-05	1.99598E-05	C1R/C4BPB/C6/CPN2/CR1/FPR2/GATA3/IGHG4/IL1R1/IL2RA/IDO1/MEFV/MMP3/NOS2/SERPINE1/PTGER4/CCL18/CCL24/TNFSF4/IL1R2/PGLYRP1/IGHV2-5/IGLV3-25/IGKV1D-39/SLAMF8/ZC3H12A/NLRP12/GBP5/CCR2	29
BP	GO:0060326	cell chemotaxis	28/378	304/18670	2.6275E-11	1.08224E-08	8.42952E-09	CCR8/CMKLR1/EPHA2/FPR2/XCR1/CXCR3/LOX/MET/SERPINE1/RARRES2/CCL7/CCL11/CCL13/CCL18/CCL24/CXCL6/CXCL5/THBS1/VEGFC/SCG2/ARHGEF5/NRP1/CXCL14/CCL26/CXCL13/SLAMF8/JAML/CCR2	28
BP	GO:0042110	T cell activation	27/378	464/18670	9.90909E-07	7.01038E-05	5.46036E-05	CEACAM1/RUNX2/RUNX1/CD70/CR1/DPP4/GATA3/IFNA5/IFNG/IL2RA/IL7R/IDO1/PTGER4/TNFSF4/FZD7/FZD8/TNFRSF18/LILRB2/CD274/CD209/PLA2G2F/TREML2/ZC3H12A/JAML/ZNF683/CLEC4D/CCR2	27
BP	GO:0002237	response to molecule of bacterial origin	26/378	343/18670	8.82176E-09	1.72117E-06	1.34061E-06	BDKRB1/CSF2/CSF3/FGF10/GJB2/IDO1/LCN2/LOXL1/MRC1/NOS2/SERPINE1/PTGER2/PTGER4/CXCL6/CXCL5/TNFSF4/PTGES/LILRB2/SPON2/CXCL13/IL24/CD274/TNIP3/ZC3H12A/SSC5D/NUGGC	26
BP	GO:0006959	humoral immune response	26/378	356/18670	1.89307E-08	3.23053E-06	2.51625E-06	C1R/C4BPB/C6/CPN2/CR1/FCN1/GATA3/IFNA5/IFNG/IGHA1/IGHG4/IGHM/LCN2/RARRES2/CCL13/CXCL6/CXCL5/PGLYRP1/SPON2/CXCL13/IGHV2-5/IGLV3-25/IGKV1D-39/EPPIN/RNASE7/CCR2	26
BP	GO:0002697	regulation of immune effector process	26/378	458/18670	2.48848E-06	0.000148787	0.00011589	CEACAM1/C1R/C4BPB/C6/CD1B/CPN2/CR1/GATA3/IFNG/IGHG4/IL1R1/IL2RA/IL7R/KIR2DL4/CXCL6/TNFSF4/PGLYRP1/SPON2/CLCF1/IGHV2-5/IGLV3-25/IGKV1D-39/SLAMF8/ZC3H12A/ZNF683/CCR2	26
BP	GO:1903706	regulation of hemopoiesis	26/378	475/18670	4.81394E-06	0.000241137	0.000187821	CEACAM1/RUNX1/CR1/CSF2/CSF3/FBN1/GATA3/HOXB8/IFNG/IL2RA/IL7R/INHBA/LIF/LOX/MMP14/ROR2/THBS1/TNFSF4/TNFRSF18/PGLYRP1/LILRB2/IKZF3/SLAMF8/ZC3H12A/ZNF683/CCR2	26
BP	GO:0097529	myeloid leukocyte migration	25/378	210/18670	1.1298E-12	6.98027E-10	5.43691E-10	CMKLR1/FPR2/IL1R1/MMP14/ROR2/SERPINE1/PTGER4/RARRES2/CCL7/CCL11/CCL13/CCL18/CCL24/CXCL6/CXCL5/THBS1/VEGFC/SCG2/ARHGEF5/CCL26/CXCL13/EMILIN1/SLAMF8/JAML/CCR2	25
BP	GO:0032496	response to lipopolysaccharide	25/378	330/18670	1.73636E-08	3.21834E-06	2.50675E-06	BDKRB1/CSF2/CSF3/FGF10/GJB2/IDO1/LCN2/LOXL1/MRC1/NOS2/SERPINE1/PTGER2/PTGER4/CXCL6/CXCL5/TNFSF4/PTGES/LILRB2/SPON2/CXCL13/IL24/CD274/TNIP3/ZC3H12A/NUGGC	25
BP	GO:0030098	lymphocyte differentiation	25/378	353/18670	6.51183E-08	8.9405E-06	6.96372E-06	RUNX2/RUNX1/CR1/GATA3/IFNA5/IFNG/IL2RA/IL7R/IL11/INHBA/MMP14/PTGER4/TNFSF4/FZD7/FZD8/TNFRSF18/PGLYRP1/LILRB2/IKZF3/CLCF1/SLAMF8/ZC3H12A/ZNF683/CLEC4D/CCR2	25
BP	GO:0050678	regulation of epithelial cell proliferation	25/378	378/18670	2.40791E-07	2.70488E-05	2.10682E-05	AREG/CEACAM1/CDKN2B/EREG/FGF10/GATA3/B4GALT1/LAMB1/PAX2/CCL11/CCL24/SFRP2/SNAI2/THBS1/VDR/VEGFC/WNT2/XDH/SCG2/FZD7/NRP1/CCL26/ODAM/LRG1/JAML	25
BP	GO:0002683	negative regulation of immune system process	25/378	463/18670	9.28528E-06	0.000403191	0.000314044	CEACAM1/C4BPB/RUNX1/COL3A1/CR1/FBN1/HOXB8/IL2RA/IL7R/IDO1/INHBA/KIR2DL4/PTGER4/THBS1/TNFSF4/PGLYRP1/LILRB2/EMILIN1/CD274/UBASH3A/SLAMF8/PLA2G2F/ZC3H12A/IL31RA/CCR2	25
BP	GO:0042119	neutrophil activation	25/378	498/18670	3.15297E-05	0.001034342	0.000805645	ANPEP/CEACAM1/CHRNB4/CR1/CTSZ/FCN1/FOLR3/FPR2/B4GALT1/HK3/LCN2/MME/SERPINA1/PLAUR/PTX3/CXCL6/PGLYRP1/LILRB2/GPR84/RETN/LRG1/ABCA13/MCEMP1/CLEC4D/SLCO4C1	25
BP	GO:0002446	neutrophil mediated immunity	25/378	499/18670	3.25853E-05	0.001055349	0.000822007	ANPEP/CEACAM1/CHRNB4/CR1/CTSZ/FCN1/FOLR3/FPR2/B4GALT1/HK3/LCN2/MME/SERPINA1/PLAUR/PTX3/CXCL6/PGLYRP1/LILRB2/GPR84/RETN/LRG1/ABCA13/MCEMP1/CLEC4D/SLCO4C1	25
BP	GO:0048568	embryonic organ development	24/378	428/18670	7.49343E-06	0.000347227	0.000270454	ALDH1A3/RUNX2/COL5A2/CSF2/EPHA2/FBN1/FBN2/FGF10/GATA3/HOXB5/HOXB6/HOXB8/LIF/MFAP2/MMP14/ROR2/PAX2/RARRES2/SPINT1/PHLDA2/WNT2/PAX8/MYO3A/CTHRC1	24
BP	GO:0048608	reproductive structure development	24/378	431/18670	8.42263E-06	0.000379969	0.000295957	CSF2/EREG/FGF10/GATA3/GATA6/GJB2/GJB3/INHBA/LIF/MME/MMP14/ROR2/PTX3/SDC1/SFRP2/SPINT1/TFAP2C/PHLDA2/VDR/WNT2/FOSL1/ADAM19/ADAMTS1/RETN	24
BP	GO:0061458	reproductive system development	24/378	434/18670	9.45544E-06	0.000403191	0.000314044	CSF2/EREG/FGF10/GATA3/GATA6/GJB2/GJB3/INHBA/LIF/MME/MMP14/ROR2/PTX3/SDC1/SFRP2/SPINT1/TFAP2C/PHLDA2/VDR/WNT2/FOSL1/ADAM19/ADAMTS1/RETN	24
BP	GO:0001819	positive regulation of cytokine production	24/378	464/18670	2.82032E-05	0.000959169	0.000747093	RUNX1/CSF2/CYP1B1/EREG/FCN1/GATA3/IFNG/IL1R1/IDO1/KIR2DL4/LUM/SERPINE1/PTGER4/THBS1/TNFSF4/LILRB2/SPON2/POSTN/CD274/ZBP1/NLRP12/GBP5/PYHIN1/CCR2	24
BP	GO:0043312	neutrophil degranulation	24/378	485/18670	5.68704E-05	0.001562446	0.001216983	ANPEP/CEACAM1/CHRNB4/CR1/CTSZ/FCN1/FOLR3/FPR2/B4GALT1/HK3/LCN2/MME/SERPINA1/PLAUR/PTX3/PGLYRP1/LILRB2/GPR84/RETN/LRG1/ABCA13/MCEMP1/CLEC4D/SLCO4C1	24
BP	GO:0002283	neutrophil activation involved in immune response	24/378	488/18670	6.26158E-05	0.001646217	0.001282232	ANPEP/CEACAM1/CHRNB4/CR1/CTSZ/FCN1/FOLR3/FPR2/B4GALT1/HK3/LCN2/MME/SERPINA1/PLAUR/PTX3/PGLYRP1/LILRB2/GPR84/RETN/LRG1/ABCA13/MCEMP1/CLEC4D/SLCO4C1	24
BP	GO:0042742	defense response to bacterium	23/378	330/18670	2.93624E-07	3.20137E-05	2.49353E-05	EPHA2/FPR2/IGHA1/IGHG4/IGHM/LCN2/NOS2/SERPINE1/PRB3/RARRES2/CXCL6/SHC1/PGLYRP1/SPON2/CXCL13/IGHV2-5/SLAMF8/EPPIN/IL22RA1/RNASE7/GBP4/SSC5D/CLEC4D	23
BP	GO:0002460	adaptive immune response based on somatic recombination of immune receptors built from immunoglobulin superfamily domains	23/378	361/18670	1.39932E-06	9.28117E-05	7.22907E-05	CEACAM1/C1R/C4BPB/C6/CD1B/CD70/CR1/GATA3/IGHA1/IGHG4/IGHM/IL1R1/IL7R/PRF1/TNFSF4/CXCL13/CLCF1/IGHV2-5/IGLV3-25/IGKV1D-39/CD274/ZC3H12A/CCR2	23
BP	GO:0045785	positive regulation of cell adhesion	23/378	403/18670	8.74035E-06	0.00038572	0.000300436	RUNX1/CD70/COL8A1/DPP4/GATA3/IBSP/IFNG/IL2RA/IL7R/ITGA3/NPY2R/SFRP2/TNFSF4/ADAM19/TNFRSF18/NRP1/PTPRU/LILRB2/CXCL13/EMILIN1/CD274/CD209/CCR2	23
BP	GO:0030595	leukocyte chemotaxis	22/378	224/18670	1.11554E-09	3.18101E-07	2.47768E-07	CMKLR1/FPR2/CXCR3/SERPINE1/RARRES2/CCL7/CCL11/CCL13/CCL18/CCL24/CXCL6/CXCL5/THBS1/VEGFC/SCG2/ARHGEF5/CXCL14/CCL26/CXCL13/SLAMF8/JAML/CCR2	22
BP	GO:0032103	positive regulation of response to external stimulus	22/378	323/18670	7.86711E-07	6.0757E-05	4.73234E-05	CMKLR1/FGF10/FPR2/IDO1/MET/SERPINE1/PTGER4/RARRES2/CCL7/CCL18/CCL24/THBS1/TNFSF4/VEGFC/SCG2/NRP1/CXCL14/CCL26/CXCL13/NLRP12/GBP5/CCR2	22
BP	GO:0002449	lymphocyte mediated immunity	22/378	352/18670	3.24762E-06	0.000180552	0.000140631	CEACAM1/C1R/C4BPB/C6/CD1B/CD70/CR1/GATA3/GZMB/IGHA1/IGHG4/IGHM/IL1R1/IL7R/KIR2DL4/PRF1/TNFSF4/CLCF1/IGHV2-5/IGLV3-25/IGKV1D-39/CCR2	22
BP	GO:0001503	ossification	22/378	398/18670	2.24258E-05	0.000791739	0.000616682	AREG/RUNX2/COL1A1/COL1A2/COL5A2/COL6A1/COL13A1/EPHA2/FBN2/IBSP/IGFBP3/LOX/MMP13/MMP14/ROR2/PTGER4/SFRP2/SNAI2/DKK1/FAM20C/CTHRC1/TWIST2	22
BP	GO:1901342	regulation of vasculature development	22/378	422/18670	5.4059E-05	0.001551094	0.001208142	CEACAM1/C6/RUNX1/CYP1B1/EPHA2/GATA6/SERPINE1/CCL11/CCL24/SFRP2/THBS1/VEGFC/XDH/ADAM12/HMGA2/NRP1/CXCL13/EMILIN1/SRPX2/ZC3H12A/LRG1/CCR2	22
BP	GO:0002429	immune response-activating cell surface receptor signaling pathway	22/378	473/18670	0.000276297	0.005329838	0.004151391	CEACAM1/RUNX1/CMKLR1/CR1/FCN1/FPR2/GATA3/IGHA1/IGHG4/IGHM/KCNN4/CLEC10A/IGHV2-5/TRAC/IGLV3-25/IGKV1D-39/CD209/UBASH3A/MUC13/ZC3H12A/MUCL1/CLEC4D	22
BP	GO:1902105	regulation of leukocyte differentiation	21/378	272/18670	1.79464E-07	2.29404E-05	1.78682E-05	CEACAM1/RUNX1/CR1/FBN1/GATA3/IFNG/IL2RA/IL7R/INHBA/LIF/MMP14/ROR2/TNFSF4/TNFRSF18/PGLYRP1/LILRB2/IKZF3/SLAMF8/ZC3H12A/ZNF683/CCR2	21
BP	GO:0007162	negative regulation of cell adhesion	21/378	289/18670	4.91334E-07	4.33661E-05	3.37777E-05	CEACAM1/RUNX1/COL1A1/CYP1B1/FBLN1/IL2RA/IDO1/MMP14/SERPINE1/SNAI2/TGFBI/THBS1/TNFSF4/FZD7/LILRB2/POSTN/ADAMDEC1/CD274/PLA2G2F/ZC3H12A/C1QTNF1	21
BP	GO:0090287	regulation of cellular response to growth factor stimulus	21/378	292/18670	5.82001E-07	4.77499E-05	3.71922E-05	RUNX2/CDKN2B/FBN1/FBN2/FGF10/GATA3/ITGA3/LOX/OTX2/SFRP2/THBS1/VEGFC/XDH/FST/CXCL13/EMILIN1/DKK1/FAM20C/HTRA3/LRG1/HTRA4	21
BP	GO:0007178	transmembrane receptor protein serine/threonine kinase signaling pathway	21/378	349/18670	9.72597E-06	0.000409707	0.000319119	RUNX2/CDKN2B/COL1A2/COL3A1/FBN1/FBN2/FGF10/INHBA/ITGA3/LOX/LTBP2/ROR2/SFRP2/THBS1/GDF15/FST/EMILIN1/DKK1/HTRA3/LRG1/HTRA4	21
BP	GO:0002696	positive regulation of leukocyte activation	21/378	380/18670	3.45205E-05	0.001096401	0.000853982	RUNX1/CD70/DPP4/FGF10/GATA3/IFNG/IGHA1/IGHG4/IGHM/IL2RA/IL7R/MMP14/THBS1/TNFSF4/LILRB2/CLCF1/IGHV2-5/CD274/CD209/CLEC4D/CCR2	21
BP	GO:0045765	regulation of angiogenesis	21/378	383/18670	3.87028E-05	0.001185712	0.000923547	CEACAM1/C6/RUNX1/CYP1B1/EPHA2/GATA6/SERPINE1/CCL11/CCL24/SFRP2/THBS1/VEGFC/ADAM12/HMGA2/NRP1/CXCL13/EMILIN1/SRPX2/ZC3H12A/LRG1/CCR2	21
BP	GO:0050867	positive regulation of cell activation	21/378	394/18670	5.81945E-05	0.001586227	0.001235506	RUNX1/CD70/DPP4/FGF10/GATA3/IFNG/IGHA1/IGHG4/IGHM/IL2RA/IL7R/MMP14/THBS1/TNFSF4/LILRB2/CLCF1/IGHV2-5/CD274/CD209/CLEC4D/CCR2	21
BP	GO:0022407	regulation of cell-cell adhesion	21/378	403/18670	8.02122E-05	0.001995615	0.001554377	CEACAM1/RUNX1/CD70/DPP4/GATA3/IFNG/IL2RA/IL7R/IDO1/SNAI2/TNFSF4/ADAM19/PTPRU/LILRB2/CXCL13/CD274/CD209/PLA2G2F/ZC3H12A/C1QTNF1/CCR2	21
BP	GO:0043588	skin development	21/378	419/18670	0.000138149	0.003180863	0.002477562	RUNX1/COL1A1/COL1A2/COL3A1/COL5A1/COL5A2/DSG2/EPHA2/EREG/FGF10/GJB3/INHBA/ITGA3/KRT18/MET/VDR/ADAMTS2/FST/DKK1/KRT80/KRT78	21
BP	GO:0052547	regulation of peptidase activity	21/378	452/18670	0.000384178	0.006981121	0.005437569	COL6A3/COL7A1/CR1/CST6/FBLN1/MEFV/SERPINE1/PAX2/PCOLCE/SERPINA1/PLAUR/PMAIP1/SFRP2/SPINT1/THBS1/TIMP1/XDH/TFPI2/EPPIN/RCN3/NLRP12	21
BP	GO:0055074	calcium ion homeostasis	21/378	471/18670	0.000655844	0.010004991	0.00779285	BDKRB1/BDKRB2/CCR8/CMKLR1/FPR2/XCR1/CXCR3/ITPR3/NPY2R/PTGER2/PTGER4/CCL7/CCL11/CCL13/VDR/CXCL13/FAM20A/MCOLN3/JPH1/C1QTNF1/CCR2	21
BP	GO:0007369	gastrulation	20/378	185/18670	1.20587E-09	3.19296E-07	2.48699E-07	COL5A1/COL5A2/COL6A1/COL7A1/COL8A1/COL12A1/EPHA2/GATA6/INHBA/ITGA3/LAMA3/LAMB1/LAMB3/MMP14/OTX2/PAX2/SFRP2/HMGA2/FZD7/DKK1	20
BP	GO:0018108	peptidyl-tyrosine phosphorylation	20/378	363/18670	5.52002E-05	0.001551094	0.001208142	AREG/CSF2/CSF3/EPHA2/EREG/FGF10/IFNG/IL11/LIF/MET/ROR2/ROS1/SFRP2/SHC1/TNFRSF18/NRP1/IL24/CLCF1/CBLC/IL31RA	20
BP	GO:0018212	peptidyl-tyrosine modification	20/378	366/18670	6.18572E-05	0.001640815	0.001278024	AREG/CSF2/CSF3/EPHA2/EREG/FGF10/IFNG/IL11/LIF/MET/ROR2/ROS1/SFRP2/SHC1/TNFRSF18/NRP1/IL24/CLCF1/CBLC/IL31RA	20
BP	GO:0045088	regulation of innate immune response	20/378	452/18670	0.000961079	0.013098236	0.010202167	CEACAM1/CR1/EREG/FCN1/FPR2/IFNG/KIR2DL4/MARCO/PGLYRP1/CLEC10A/CD209/MUC13/SLAMF8/TREML2/TNIP3/ZBP1/GBP5/MUCL1/PYHIN1/CLEC4D	20
BP	GO:0006874	cellular calcium ion homeostasis	20/378	458/18670	0.001127166	0.015030234	0.011706993	BDKRB1/BDKRB2/CCR8/CMKLR1/FPR2/XCR1/CXCR3/ITPR3/NPY2R/PTGER2/PTGER4/CCL7/CCL11/CCL13/VDR/CXCL13/MCOLN3/JPH1/C1QTNF1/CCR2	20
BP	GO:0072503	cellular divalent inorganic cation homeostasis	20/378	493/18670	0.002669196	0.025700547	0.02001806	BDKRB1/BDKRB2/CCR8/CMKLR1/FPR2/XCR1/CXCR3/ITPR3/NPY2R/PTGER2/PTGER4/CCL7/CCL11/CCL13/VDR/CXCL13/MCOLN3/JPH1/C1QTNF1/CCR2	20
BP	GO:0001704	formation of primary germ layer	19/378	121/18670	4.44022E-12	2.05749E-09	1.60257E-09	COL5A1/COL5A2/COL6A1/COL7A1/COL8A1/COL12A1/EPHA2/GATA6/INHBA/ITGA3/LAMA3/LAMB1/LAMB3/MMP14/PAX2/SFRP2/HMGA2/FZD7/DKK1	19
BP	GO:0002685	regulation of leukocyte migration	19/378	196/18670	1.91723E-08	3.23053E-06	2.51625E-06	BDKRB1/CMKLR1/FPR2/CXCR3/IL1R1/MMP14/SERPINE1/PTGER4/RARRES2/CCL7/CCL24/THBS1/VEGFC/TNFRSF18/CXCL14/CXCL13/EMILIN1/SLAMF8/CCR2	19
BP	GO:0061448	connective tissue development	19/378	273/18670	3.26328E-06	0.000180552	0.000140631	RUNX2/COL1A1/COL5A1/COL6A1/COL6A2/COL6A3/COL7A1/COL12A1/LOX/LUM/MMP13/ROR2/SFRP2/SNAI2/TGFBI/TIMP1/HMGA2/COL21A1/COL27A1	19
BP	GO:0050863	regulation of T cell activation	19/378	314/18670	2.38582E-05	0.000834361	0.000649881	CEACAM1/RUNX1/CD70/CR1/DPP4/GATA3/IFNG/IL2RA/IL7R/IDO1/TNFSF4/TNFRSF18/LILRB2/CD274/CD209/PLA2G2F/ZC3H12A/ZNF683/CCR2	19
BP	GO:0070371	ERK1 and ERK2 cascade	19/378	317/18670	2.71937E-05	0.0009334	0.000727022	CEACAM1/EPHA2/FBLN1/FGF10/FPR2/LIF/PTGER4/ROS1/CCL7/CCL11/CCL13/CCL18/CCL24/SHC1/MARCO/NRP1/CCL26/EMILIN1/NLRP12	19
BP	GO:0051251	positive regulation of lymphocyte activation	19/378	334/18670	5.52318E-05	0.001551094	0.001208142	RUNX1/CD70/DPP4/FGF10/GATA3/IFNG/IGHA1/IGHG4/IGHM/IL2RA/IL7R/MMP14/TNFSF4/LILRB2/CLCF1/IGHV2-5/CD274/CD209/CCR2	19
BP	GO:0007596	blood coagulation	19/378	336/18670	5.98224E-05	0.001606969	0.001251662	CEACAM1/C4BPB/COL1A1/COL1A2/COL3A1/F5/F13A1/FAP/FBLN1/GATA3/GATA6/IFNA5/ITPR3/SERPINE1/SERPINA1/PLAUR/THBS1/TFPI2/C1QTNF1	19
BP	GO:0007599	hemostasis	19/378	341/18670	7.28135E-05	0.001836189	0.001430201	CEACAM1/C4BPB/COL1A1/COL1A2/COL3A1/F5/F13A1/FAP/FBLN1/GATA3/GATA6/IFNA5/ITPR3/SERPINE1/SERPINA1/PLAUR/THBS1/TFPI2/C1QTNF1	19
BP	GO:0050817	coagulation	19/378	342/18670	7.56931E-05	0.001895907	0.001476715	CEACAM1/C4BPB/COL1A1/COL1A2/COL3A1/F5/F13A1/FAP/FBLN1/GATA3/GATA6/IFNA5/ITPR3/SERPINE1/SERPINA1/PLAUR/THBS1/TFPI2/C1QTNF1	19
BP	GO:0031589	cell-substrate adhesion	19/378	354/18670	0.000118993	0.002791824	0.002174541	COL1A1/COL3A1/COL8A1/COL13A1/FBLN1/ITGA3/LAMB1/LAMB3/MMP14/NPY2R/SERPINE1/SIGLEC1/THBS1/FZD7/NRP1/POSTN/LYVE1/EMILIN1/SNED1	19
BP	GO:0032102	negative regulation of response to external stimulus	19/378	365/18670	0.000176546	0.00384975	0.002998556	CEACAM1/FAP/FPR2/GATA3/IL2RA/MEFV/SERPINE1/PLAUR/PTGER4/SNAI2/THBS1/IL1R2/NRP1/PGLYRP1/CXCL13/SLAMF8/ZC3H12A/NLRP12/C1QTNF1	19
BP	GO:0030099	myeloid cell differentiation	19/378	416/18670	0.000882527	0.012392147	0.009652197	ALAS2/CEACAM1/RUNX1/CDKN2B/CSF2/CSF3/EPHA2/FBN1/GATA3/HOXB8/IFNG/IL11/INHBA/LIF/LOX/ROR2/THBS1/FAM20C/IL31RA	19
BP	GO:0001667	ameboidal-type cell migration	19/378	461/18670	0.002843123	0.027163548	0.021157586	CEACAM1/CYP1B1/DPP4/EPHA2/FAP/FGF10/GATA3/IFNG/INSL3/ITGA3/MET/THBS1/TIMP1/VEGFC/SCG2/NRP1/CXCL13/SRPX2/ZC3H12A	19
BP	GO:0002791	regulation of peptide secretion	19/378	500/18670	0.006728093	0.051424826	0.040054604	DPP4/FCN1/GATA3/IFNG/ITPR3/KCNN4/NOS2/NPY2R/PTGER4/SLC2A2/TNFSF4/VEGFC/PAX8/IL1R2/POSTN/CD274/ZC3H12A/NLRP12/SSC5D	19
BP	GO:0048705	skeletal system morphogenesis	18/378	239/18670	1.94785E-06	0.000120345	9.3736E-05	RUNX2/COL1A1/COL6A1/COL6A2/COL6A3/COL7A1/COL12A1/COL13A1/FBN2/HOXB5/HOXB6/HOXB8/MMP13/MMP14/ROR2/SFRP2/COL21A1/COL27A1	18
BP	GO:0071559	response to transforming growth factor beta	18/378	255/18670	4.85985E-06	0.000241137	0.000187821	CDKN2B/COL1A1/COL1A2/COL3A1/FBN1/FBN2/ITGA3/LOX/LTBP2/THBS1/WNT2/GDF15/POSTN/EMILIN1/MXRA5/HTRA3/LRG1/HTRA4	18
BP	GO:0090596	sensory organ morphogenesis	18/378	256/18670	5.13216E-06	0.000247077	0.000192447	ALDH1A3/COL5A1/COL5A2/COL8A1/COL8A2/EPHA2/FBN1/FBN2/FGF10/GATA3/MFAP2/ROR2/PAX2/WNT2/PAX8/MYO3A/CTHRC1/SDK1	18
BP	GO:0001818	negative regulation of cytokine production	18/378	296/18670	3.65315E-05	0.00112852	0.000879	CEACAM1/CMKLR1/EPHA2/GATA3/GATA6/IFNG/IDO1/INHBA/MEFV/PTGER4/THBS1/TNFSF4/IL1R2/PGLYRP1/CD274/ZC3H12A/NLRP12/SSC5D	18
BP	GO:0070372	regulation of ERK1 and ERK2 cascade	18/378	300/18670	4.35333E-05	0.001301436	0.001013684	CEACAM1/EPHA2/FBLN1/FGF10/FPR2/LIF/ROS1/CCL7/CCL11/CCL13/CCL18/CCL24/SHC1/MARCO/NRP1/CCL26/EMILIN1/NLRP12	18
BP	GO:0060562	epithelial tube morphogenesis	18/378	322/18670	0.000107759	0.002544349	0.001981784	AREG/CTSZ/EPHA2/FGF10/GATA3/MET/MMP14/PAX2/CCL11/SFRP2/SPINT1/VDR/WNT2/PAX8/NRP1/WNK4/IRX3/CTHRC1	18
BP	GO:0010631	epithelial cell migration	18/378	351/18670	0.00031147	0.005890913	0.00458841	CEACAM1/CYP1B1/DPP4/EPHA2/FAP/FGF10/GATA3/IFNG/INSL3/ITGA3/MET/THBS1/VEGFC/SCG2/NRP1/CXCL13/SRPX2/ZC3H12A	18
BP	GO:0090132	epithelium migration	18/378	354/18670	0.000344943	0.006425643	0.005004909	CEACAM1/CYP1B1/DPP4/EPHA2/FAP/FGF10/GATA3/IFNG/INSL3/ITGA3/MET/THBS1/VEGFC/SCG2/NRP1/CXCL13/SRPX2/ZC3H12A	18
BP	GO:0090130	tissue migration	18/378	360/18670	0.000421368	0.007333379	0.005711941	CEACAM1/CYP1B1/DPP4/EPHA2/FAP/FGF10/GATA3/IFNG/INSL3/ITGA3/MET/THBS1/VEGFC/SCG2/NRP1/CXCL13/SRPX2/ZC3H12A	18
BP	GO:0052548	regulation of endopeptidase activity	18/378	425/18670	0.002726439	0.026183702	0.020394388	COL6A3/COL7A1/CR1/CST6/MEFV/SERPINE1/PAX2/SERPINA1/PLAUR/PMAIP1/SFRP2/SPINT1/THBS1/TIMP1/XDH/TFPI2/EPPIN/NLRP12	18
BP	GO:0019932	second-messenger-mediated signaling	18/378	439/18670	0.003830879	0.033731754	0.026273537	CCR8/CMKLR1/FPR2/XCR1/CXCR3/ITPR3/NOS2/NPY2R/PTGER2/PTGER4/THBS1/MCTP2/JPH1/ADGRG7/UCN2/ADGRG4/CALML6/CCR2	18
BP	GO:0008544	epidermis development	18/378	464/18670	0.006715928	0.051424826	0.040054604	RUNX1/COL7A1/CST6/DSG2/EPHA2/EREG/FGF10/INHBA/KRT18/LAMA3/LAMB3/VDR/FST/DKK1/POU2F3/MCOLN3/KRT80/KRT78	18
BP	GO:0043254	regulation of protein complex assembly	18/378	467/18670	0.007157377	0.053600802	0.041749464	CSF2/CSF3/IFNG/MEFV/MET/MMP3/PMAIP1/PTGER4/CCL11/CCL24/ARHGEF5/FOSL1/CCL26/CXCL13/DKK1/FBLIM1/BAIAP2L1/GBP5	18
BP	GO:0097530	granulocyte migration	17/378	141/18670	4.06614E-09	8.374E-07	6.52247E-07	CMKLR1/IL1R1/PTGER4/RARRES2/CCL7/CCL11/CCL13/CCL18/CCL24/CXCL6/CXCL5/THBS1/SCG2/CCL26/CXCL13/SLAMF8/JAML	17
BP	GO:0045619	regulation of lymphocyte differentiation	17/378	169/18670	6.27337E-08	8.9405E-06	6.96372E-06	RUNX1/CR1/GATA3/IFNG/IL2RA/IL7R/INHBA/MMP14/TNFSF4/TNFRSF18/PGLYRP1/LILRB2/IKZF3/SLAMF8/ZC3H12A/ZNF683/CCR2	17
BP	GO:0071222	cellular response to lipopolysaccharide	17/378	205/18670	1.00229E-06	7.01038E-05	5.46036E-05	CSF2/CSF3/LCN2/MRC1/NOS2/SERPINE1/CXCL6/CXCL5/TNFSF4/LILRB2/SPON2/CXCL13/IL24/CD274/TNIP3/ZC3H12A/NUGGC	17
BP	GO:0051216	cartilage development	17/378	209/18670	1.31089E-06	8.999E-05	7.00929E-05	RUNX2/COL1A1/COL6A1/COL6A2/COL6A3/COL7A1/COL12A1/LUM/MMP13/ROR2/SFRP2/SNAI2/TGFBI/TIMP1/HMGA2/COL21A1/COL27A1	17
BP	GO:0071219	cellular response to molecule of bacterial origin	17/378	212/18670	1.59613E-06	0.000102015	7.94587E-05	CSF2/CSF3/LCN2/MRC1/NOS2/SERPINE1/CXCL6/CXCL5/TNFSF4/LILRB2/SPON2/CXCL13/IL24/CD274/TNIP3/ZC3H12A/NUGGC	17
BP	GO:0060348	bone development	17/378	217/18670	2.19808E-06	0.000133579	0.000104044	RUNX2/COL1A1/COL6A1/COL6A2/COL6A3/COL7A1/COL12A1/COL13A1/FBN1/LOX/MMP13/MMP14/PTGER4/SFRP2/FAM20C/COL21A1/COL27A1	17
BP	GO:1904018	positive regulation of vasculature development	17/378	230/18670	4.83159E-06	0.000241137	0.000187821	CEACAM1/C6/RUNX1/CYP1B1/GATA6/SERPINE1/CCL11/CCL24/SFRP2/THBS1/VEGFC/ADAM12/HMGA2/NRP1/SRPX2/ZC3H12A/LRG1	17
BP	GO:0071216	cellular response to biotic stimulus	17/378	236/18670	6.81132E-06	0.000323713	0.000252139	CSF2/CSF3/LCN2/MRC1/NOS2/SERPINE1/CXCL6/CXCL5/TNFSF4/LILRB2/SPON2/CXCL13/IL24/CD274/TNIP3/ZC3H12A/NUGGC	17
BP	GO:0030217	T cell differentiation	17/378	240/18670	8.50754E-06	0.000379969	0.000295957	RUNX2/RUNX1/CR1/GATA3/IFNG/IL2RA/IL7R/PTGER4/TNFSF4/FZD7/FZD8/TNFRSF18/LILRB2/ZC3H12A/ZNF683/CLEC4D/CCR2	17
BP	GO:0071560	cellular response to transforming growth factor beta stimulus	17/378	249/18670	1.37781E-05	0.000533877	0.000415835	CDKN2B/COL1A1/COL1A2/COL3A1/FBN1/FBN2/ITGA3/LOX/LTBP2/THBS1/WNT2/GDF15/POSTN/EMILIN1/HTRA3/LRG1/HTRA4	17
BP	GO:0048562	embryonic organ morphogenesis	17/378	288/18670	8.63945E-05	0.002135095	0.001663018	ALDH1A3/RUNX2/EPHA2/FBN1/FBN2/FGF10/GATA3/HOXB5/HOXB6/HOXB8/MFAP2/MMP14/ROR2/PAX2/PAX8/MYO3A/CTHRC1	17
BP	GO:0071356	cellular response to tumor necrosis factor	17/378	291/18670	9.80242E-05	0.002406462	0.001874384	CD70/COL1A1/GATA3/TNFRSF9/KRT18/LCN2/CCL7/CCL11/CCL13/CCL18/CCL24/THBS1/TNFSF4/TNFRSF18/CCL26/POSTN/ZC3H12A	17
BP	GO:0034612	response to tumor necrosis factor	17/378	312/18670	0.000225453	0.004617427	0.003596496	CD70/COL1A1/GATA3/TNFRSF9/KRT18/LCN2/CCL7/CCL11/CCL13/CCL18/CCL24/THBS1/TNFSF4/TNFRSF18/CCL26/POSTN/ZC3H12A	17
BP	GO:0009615	response to virus	17/378	326/18670	0.00037531	0.006853564	0.005338215	GATA3/IFNA5/IFNG/IL2RA/LCN2/MX1/OAS2/OAS3/PMAIP1/PRF1/CCL11/TNFSF4/FOSL1/HMGA2/OASL/SPON2/ZC3H12A	17
BP	GO:0016485	protein processing	17/378	328/18670	0.000402548	0.00708039	0.005514889	C1R/C4BPB/C6/CPN2/CR1/CTSZ/IGHG4/KLK1/MME/MMP14/SERPINE1/THBS1/IL1R2/ADAMTS2/IGHV2-5/IGLV3-25/IGKV1D-39	17
BP	GO:0007159	leukocyte cell-cell adhesion	17/378	337/18670	0.000547325	0.008977577	0.006992601	CEACAM1/RUNX1/CD70/DPP4/GATA3/GCNT1/IFNG/IL2RA/IL7R/IDO1/TNFSF4/LILRB2/CD274/CD209/PLA2G2F/ZC3H12A/CCR2	17
BP	GO:0001101	response to acid chemical	17/378	343/18670	0.000667004	0.010133547	0.007892982	COL1A1/COL1A2/COL3A1/COL5A2/COL6A1/CYP26A1/GJB2/GJB3/PAX2/PTGER2/PTGER4/TNFSF4/WNT2/FZD7/PTGES/DKK1/ZC3H12A	17
BP	GO:0001654	eye development	17/378	362/18670	0.00120496	0.015509682	0.012080433	ALDH1A3/COL5A1/COL5A2/COL8A1/COL8A2/CYP1B1/EPHA2/FBN1/FBN2/FGF10/GATA3/INHBA/MFAP2/PAX2/WNT2/NRP1/SDK1	17
BP	GO:0045861	negative regulation of proteolysis	17/378	363/18670	0.001241327	0.015813053	0.012316728	C4BPB/COL6A3/COL7A1/CR1/CST6/CTSZ/SERPINE1/PAX2/SERPINA1/PLAUR/SFRP2/SPINT1/THBS1/TIMP1/IL1R2/TFPI2/EPPIN	17
BP	GO:0150063	visual system development	17/378	366/18670	0.001356061	0.016925649	0.013183325	ALDH1A3/COL5A1/COL5A2/COL8A1/COL8A2/CYP1B1/EPHA2/FBN1/FBN2/FGF10/GATA3/INHBA/MFAP2/PAX2/WNT2/NRP1/SDK1	17
BP	GO:0006909	phagocytosis	17/378	369/18670	0.001479649	0.017844848	0.013899285	C4BPB/FCN1/FPR2/IFNG/IGHA1/IGHG4/IGHM/IL2RB/MET/PTX3/THBS1/SRPX/MARCO/SPON2/IGHV2-5/IGLV3-25/IGKV1D-39	17
BP	GO:0048880	sensory system development	17/378	371/18670	0.001567223	0.018203059	0.014178294	ALDH1A3/COL5A1/COL5A2/COL8A1/COL8A2/CYP1B1/EPHA2/FBN1/FBN2/FGF10/GATA3/INHBA/MFAP2/PAX2/WNT2/NRP1/SDK1	17
BP	GO:0051271	negative regulation of cellular component movement	17/378	384/18670	0.002249825	0.023493244	0.0182988	COL3A1/CYP1B1/FBLN1/GATA3/IGFBP3/SERPINE1/PTGER4/SFRP2/THBS1/TIMP1/NRP1/PTPRU/CXCL13/IL24/EMILIN1/SLAMF8/EPPIN	17
BP	GO:0040013	negative regulation of locomotion	17/378	396/18670	0.003085504	0.029042538	0.022621124	COL3A1/CYP1B1/FBLN1/GATA3/IGFBP3/SERPINE1/PTGER4/SFRP2/THBS1/TIMP1/NRP1/PTPRU/CXCL13/IL24/EMILIN1/SLAMF8/EPPIN	17
BP	GO:0051604	protein maturation	17/378	397/18670	0.003165458	0.029235161	0.022771158	C1R/C4BPB/C6/CPN2/CR1/CTSZ/IGHG4/KLK1/MME/MMP14/SERPINE1/THBS1/IL1R2/ADAMTS2/IGHV2-5/IGLV3-25/IGKV1D-39	17
BP	GO:0043900	regulation of multi-organism process	17/378	405/18670	0.003869082	0.033907061	0.026410083	FCN1/B4GALT1/IFNG/IL2RA/INHBA/MX1/NOS2/OAS3/PRF1/PTX3/CXCL6/TIMP1/HMGA2/OASL/PGLYRP1/POU2F3/ZC3H12A	17
BP	GO:0042326	negative regulation of phosphorylation	17/378	468/18670	0.015119236	0.090636743	0.070596619	BDKRB1/BDKRB2/CEACAM1/CDKN2B/FBLN1/IFNG/IGFBP3/INHBA/LIF/SFRP2/XDH/EMILIN1/DKK1/CBLC/ZC3H12A/NLRP12/NIBAN1	17
BP	GO:0050708	regulation of protein secretion	17/378	472/18670	0.016296529	0.093942797	0.073171693	DPP4/FCN1/GATA3/IFNG/ITPR3/KCNN4/NOS2/PTGER4/SLC2A2/TNFSF4/VEGFC/IL1R2/POSTN/CD274/ZC3H12A/NLRP12/SSC5D	17
BP	GO:1990868	response to chemokine	16/378	97/18670	1.03725E-10	3.49554E-08	2.72266E-08	CCR8/CMKLR1/XCR1/CXCR3/LOX/CCL7/CCL11/CCL13/CCL18/CCL24/CXCL6/CXCL5/CCL26/CXCL13/ZC3H12A/CCR2	16
BP	GO:1990869	cellular response to chemokine	16/378	97/18670	1.03725E-10	3.49554E-08	2.72266E-08	CCR8/CMKLR1/XCR1/CXCR3/LOX/CCL7/CCL11/CCL13/CCL18/CCL24/CXCL6/CXCL5/CCL26/CXCL13/ZC3H12A/CCR2	16
BP	GO:0001763	morphogenesis of a branching structure	16/378	196/18670	2.56348E-06	0.000150839	0.000117488	AREG/COL13A1/CTSZ/EPHA2/FGF10/MET/MMP14/PAX2/CCL11/SFRP2/SNAI2/SPINT1/VDR/WNT2/PAX8/NRP1	16
BP	GO:0045766	positive regulation of angiogenesis	16/378	204/18670	4.30634E-06	0.000231356	0.000180203	C6/RUNX1/CYP1B1/GATA6/SERPINE1/CCL11/CCL24/SFRP2/THBS1/VEGFC/ADAM12/HMGA2/NRP1/SRPX2/ZC3H12A/LRG1	16
BP	GO:0050679	positive regulation of epithelial cell proliferation	16/378	206/18670	4.88192E-06	0.000241137	0.000187821	AREG/FGF10/B4GALT1/LAMB1/PAX2/CCL11/CCL24/VEGFC/WNT2/SCG2/FZD7/NRP1/CCL26/ODAM/LRG1/JAML	16
BP	GO:0050920	regulation of chemotaxis	16/378	217/18670	9.46254E-06	0.000403191	0.000314044	CMKLR1/FGF10/FPR2/MET/SERPINE1/RARRES2/CCL7/THBS1/VEGFC/SCG2/NRP1/CXCL14/CCL26/CXCL13/SLAMF8/CCR2	16
BP	GO:0090092	regulation of transmembrane receptor protein serine/threonine kinase signaling pathway	16/378	241/18670	3.46045E-05	0.001096401	0.000853982	CDKN2B/FBN1/FBN2/FGF10/INHBA/ITGA3/LOX/SFRP2/THBS1/GDF15/FST/EMILIN1/DKK1/HTRA3/LRG1/HTRA4	16
BP	GO:2000027	regulation of animal organ morphogenesis	16/378	253/18670	6.19676E-05	0.001640815	0.001278024	CEACAM1/RUNX2/FGF10/GATA3/LIF/ROR2/PAX2/SFRP2/SNAI2/VDR/WNT2/PAX8/FZD7/DKK1/SP6/CTHRC1	16
BP	GO:0050730	regulation of peptidyl-tyrosine phosphorylation	16/378	256/18670	7.12476E-05	0.001821483	0.001418746	AREG/CSF2/CSF3/EREG/FGF10/IFNG/IL11/LIF/SFRP2/SHC1/TNFRSF18/NRP1/IL24/CLCF1/CBLC/IL31RA	16
BP	GO:1903037	regulation of leukocyte cell-cell adhesion	16/378	304/18670	0.000500911	0.008364319	0.006514937	CEACAM1/RUNX1/CD70/DPP4/GATA3/IFNG/IL2RA/IL7R/IDO1/TNFSF4/LILRB2/CD274/CD209/PLA2G2F/ZC3H12A/CCR2	16
BP	GO:0007204	positive regulation of cytosolic calcium ion concentration	16/378	319/18670	0.000839686	0.011954888	0.009311618	BDKRB1/BDKRB2/CCR8/CMKLR1/FPR2/XCR1/CXCR3/ITPR3/NPY2R/PTGER2/PTGER4/CXCL13/MCOLN3/JPH1/C1QTNF1/CCR2	16
BP	GO:2000146	negative regulation of cell motility	16/378	349/18670	0.002119718	0.022323285	0.017387523	COL3A1/CYP1B1/FBLN1/GATA3/IGFBP3/SERPINE1/PTGER4/SFRP2/THBS1/TIMP1/PTPRU/CXCL13/IL24/EMILIN1/SLAMF8/EPPIN	16
BP	GO:0051480	regulation of cytosolic calcium ion concentration	16/378	357/18670	0.002655475	0.02563501	0.019967014	BDKRB1/BDKRB2/CCR8/CMKLR1/FPR2/XCR1/CXCR3/ITPR3/NPY2R/PTGER2/PTGER4/CXCL13/MCOLN3/JPH1/C1QTNF1/CCR2	16
BP	GO:0010876	lipid localization	16/378	400/18670	0.007805002	0.056843112	0.044274887	AQP9/BDKRB2/CEACAM1/INHBA/KCNN4/NOS2/THBS1/SOAT2/APOL1/SLC27A3/PLA2R1/RETN/PLA2G2F/ZC3H12A/C1QTNF1/ABCA13	16
BP	GO:0051047	positive regulation of secretion	16/378	428/18670	0.014186258	0.085928854	0.066929663	FCN1/GATA3/IFNG/INHBA/KCNN4/NPY2R/PTGER4/SDC1/TNFSF4/VEGFC/POSTN/PLA2R1/CD274/RETN/NLRP12/C1QTNF1	16
BP	GO:0001933	negative regulation of protein phosphorylation	16/378	429/18670	0.014472808	0.08737899	0.068059168	BDKRB1/BDKRB2/CEACAM1/CDKN2B/FBLN1/IFNG/IGFBP3/LIF/SFRP2/XDH/EMILIN1/DKK1/CBLC/ZC3H12A/NLRP12/NIBAN1	16
BP	GO:0048732	gland development	16/378	434/18670	0.015973804	0.093942797	0.073171693	ALDH1A3/AREG/CEACAM1/EPHA2/FGF10/GATA3/GATA6/MET/OAS2/CCL11/SNAI2/VDR/WNT2/XDH/PAX8/NRP1	16
BP	GO:0002687	positive regulation of leukocyte migration	15/378	128/18670	4.94899E-08	7.64413E-06	5.95399E-06	BDKRB1/CMKLR1/FPR2/IL1R1/MMP14/SERPINE1/RARRES2/CCL7/CCL24/THBS1/VEGFC/TNFRSF18/CXCL14/CXCL13/CCR2	15
BP	GO:0050921	positive regulation of chemotaxis	15/378	135/18670	1.01291E-07	1.34102E-05	1.04452E-05	CMKLR1/FGF10/FPR2/MET/SERPINE1/RARRES2/CCL7/THBS1/VEGFC/SCG2/NRP1/CXCL14/CCL26/CXCL13/CCR2	15
BP	GO:0061138	morphogenesis of a branching epithelium	15/378	182/18670	4.68638E-06	0.000241137	0.000187821	AREG/CTSZ/EPHA2/FGF10/MET/MMP14/PAX2/CCL11/SFRP2/SNAI2/SPINT1/VDR/WNT2/PAX8/NRP1	15
BP	GO:0034341	response to interferon-gamma	15/378	199/18670	1.38077E-05	0.000533877	0.000415835	IFNG/MEFV/MRC1/NOS2/OAS2/OAS3/CCL7/CCL11/CCL13/CCL18/CCL24/OASL/CCL26/GBP4/GBP5	15
BP	GO:0050866	negative regulation of cell activation	15/378	199/18670	1.38077E-05	0.000533877	0.000415835	CEACAM1/RUNX1/IL2RA/IDO1/INHBA/TNFSF4/PGLYRP1/LILRB2/EMILIN1/CD274/PLA2G2F/ZC3H12A/C1QTNF1/IL31RA/CCR2	15
BP	GO:0002526	acute inflammatory response	15/378	220/18670	4.46716E-05	0.001324782	0.001031868	C1R/C4BPB/C6/CPN2/CR1/GATA3/B4GALT1/IGHG4/SERPINA1/TNFSF4/CD163/PTGES/IGHV2-5/IGLV3-25/IGKV1D-39	15
BP	GO:0097191	extrinsic apoptotic signaling pathway	15/378	224/18670	5.4901E-05	0.001551094	0.001208142	CD70/CSF2/FGF10/IFNG/INHBA/KRT18/LCN2/SERPINE1/PMAIP1/SFRP2/SNAI2/THBS1/SCG2/SRPX/NRP1	15
BP	GO:0022409	positive regulation of cell-cell adhesion	15/378	255/18670	0.000231404	0.004686839	0.003650561	RUNX1/CD70/DPP4/GATA3/IFNG/IL2RA/IL7R/TNFSF4/ADAM19/PTPRU/LILRB2/CXCL13/CD274/CD209/CCR2	15
BP	GO:0001822	kidney development	15/378	278/18670	0.000576246	0.009248892	0.007203928	CYP26A1/FBN1/FGF10/GATA3/GCNT1/ITGA3/LIF/MME/PAX2/SDC1/PAX8/NRP1/ADAMTS1/WNK4/IRX3	15
BP	GO:0072001	renal system development	15/378	293/18670	0.000984781	0.013323294	0.010377464	CYP26A1/FBN1/FGF10/GATA3/GCNT1/ITGA3/LIF/MME/PAX2/SDC1/PAX8/NRP1/ADAMTS1/WNK4/IRX3	15
BP	GO:0019058	viral life cycle	15/378	328/18670	0.002952385	0.028134939	0.021914199	ANPEP/CR1/DPP4/EPHA2/FCN1/MRC1/MX1/OAS3/PTX3/HMGA2/OASL/CD209/SLC52A1/ZC3H12A/LRRC15	15
BP	GO:0001655	urogenital system development	15/378	330/18670	0.003125604	0.029042538	0.022621124	CYP26A1/FBN1/FGF10/GATA3/GCNT1/ITGA3/LIF/MME/PAX2/SDC1/PAX8/NRP1/ADAMTS1/WNK4/IRX3	15
BP	GO:0060070	canonical Wnt signaling pathway	15/378	335/18670	0.003595541	0.032428548	0.025258474	COL1A1/FGF10/GATA3/IGFBP6/ROR2/SDC1/SFRP2/SNAI2/WNT2/FZD7/FZD8/PTPRU/DKK1/BICC1/CTHRC1	15
BP	GO:0006869	lipid transport	15/378	365/18670	0.007778578	0.056843112	0.044274887	AQP9/BDKRB2/CEACAM1/INHBA/KCNN4/NOS2/THBS1/SOAT2/APOL1/SLC27A3/PLA2R1/RETN/PLA2G2F/C1QTNF1/ABCA13	15
BP	GO:0045089	positive regulation of innate immune response	15/378	381/18670	0.011238857	0.074132458	0.057741494	EREG/FCN1/FPR2/KIR2DL4/MARCO/PGLYRP1/CLEC10A/CD209/MUC13/TNIP3/ZBP1/GBP5/MUCL1/PYHIN1/CLEC4D	15
BP	GO:1903532	positive regulation of secretion by cell	15/378	399/18670	0.016466553	0.093942797	0.073171693	FCN1/GATA3/IFNG/INHBA/KCNN4/NPY2R/PTGER4/SDC1/TNFSF4/VEGFC/POSTN/CD274/RETN/NLRP12/C1QTNF1	15
BP	GO:0035987	endodermal cell differentiation	14/378	45/18670	1.44625E-13	1.34032E-10	1.04397E-10	COL5A1/COL5A2/COL6A1/COL7A1/COL8A1/COL12A1/GATA6/INHBA/LAMA3/LAMB1/LAMB3/MMP14/HMGA2/DKK1	14
BP	GO:0001706	endoderm formation	14/378	50/18670	7.41538E-13	5.49776E-10	4.28219E-10	COL5A1/COL5A2/COL6A1/COL7A1/COL8A1/COL12A1/GATA6/INHBA/LAMA3/LAMB1/LAMB3/MMP14/HMGA2/DKK1	14
BP	GO:0030199	collagen fibril organization	14/378	54/18670	2.38443E-12	1.26272E-09	9.83531E-10	COL1A1/COL1A2/COL3A1/COL5A1/COL5A2/COL12A1/CYP1B1/DPT/LOX/LUM/SFRP2/ADAMTS2/EMILIN1/ADAMTS14	14
BP	GO:0007492	endoderm development	14/378	76/18670	3.37273E-10	1.04189E-07	8.11526E-08	COL5A1/COL5A2/COL6A1/COL7A1/COL8A1/COL12A1/GATA6/INHBA/LAMA3/LAMB1/LAMB3/MMP14/HMGA2/DKK1	14
BP	GO:0070098	chemokine-mediated signaling pathway	14/378	88/18670	2.53327E-09	5.86928E-07	4.57156E-07	CCR8/CMKLR1/XCR1/CXCR3/CCL7/CCL11/CCL13/CCL18/CCL24/CXCL6/CXCL5/CCL26/CXCL13/CCR2	14
BP	GO:0071674	mononuclear cell migration	14/378	90/18670	3.43182E-09	7.48339E-07	5.82879E-07	CMKLR1/FPR2/SERPINE1/RARRES2/CCL7/CCL11/CCL13/CCL18/CCL24/THBS1/CCL26/SLAMF8/JAML/CCR2	14
BP	GO:0071621	granulocyte chemotaxis	14/378	123/18670	2.00248E-07	2.39458E-05	1.86513E-05	CMKLR1/RARRES2/CCL7/CCL11/CCL13/CCL18/CCL24/CXCL6/CXCL5/THBS1/SCG2/CCL26/CXCL13/JAML	14
BP	GO:0070613	regulation of protein processing	14/378	180/18670	1.87599E-05	0.000681793	0.000531046	C1R/C4BPB/C6/CPN2/CR1/CTSZ/IGHG4/MMP14/SERPINE1/THBS1/IL1R2/IGHV2-5/IGLV3-25/IGKV1D-39	14
BP	GO:0071346	cellular response to interferon-gamma	14/378	180/18670	1.87599E-05	0.000681793	0.000531046	IFNG/MRC1/NOS2/OAS2/OAS3/CCL7/CCL11/CCL13/CCL18/CCL24/OASL/CCL26/GBP4/GBP5	14
BP	GO:1903317	regulation of protein maturation	14/378	182/18670	2.12387E-05	0.000757036	0.000589652	C1R/C4BPB/C6/CPN2/CR1/CTSZ/IGHG4/MMP14/SERPINE1/THBS1/IL1R2/IGHV2-5/IGLV3-25/IGKV1D-39	14
BP	GO:0072376	protein activation cascade	14/378	198/18670	5.38689E-05	0.001551094	0.001208142	C1R/C4BPB/C6/CPN2/CR1/F13A1/FBLN1/FCN1/IGHA1/IGHG4/IGHM/IGHV2-5/IGLV3-25/IGKV1D-39	14
BP	GO:0007179	transforming growth factor beta receptor signaling pathway	14/378	199/18670	5.69005E-05	0.001562446	0.001216983	CDKN2B/COL1A2/COL3A1/FBN1/FBN2/ITGA3/LOX/LTBP2/THBS1/GDF15/EMILIN1/HTRA3/LRG1/HTRA4	14
BP	GO:0045444	fat cell differentiation	14/378	223/18670	0.000190678	0.004016151	0.003128165	CMKLR1/FGF10/GATA3/IL11/LAMB3/RARRES2/SFRP2/SNAI2/SULT1E1/HMGA2/RETN/ZC3H12A/MEDAG/LRG1	14
BP	GO:0001649	osteoblast differentiation	14/378	225/18670	0.000209149	0.004355714	0.003392649	AREG/RUNX2/COL1A1/COL6A1/EPHA2/FBN2/IBSP/IGFBP3/LOX/SFRP2/SNAI2/FAM20C/CTHRC1/TWIST2	14
BP	GO:0010951	negative regulation of endopeptidase activity	14/378	250/18670	0.000605917	0.009477356	0.007381877	COL6A3/COL7A1/CR1/CST6/SERPINE1/PAX2/SERPINA1/PLAUR/SFRP2/SPINT1/THBS1/TIMP1/TFPI2/EPPIN	14
BP	GO:0010466	negative regulation of peptidase activity	14/378	262/18670	0.000956372	0.013098236	0.010202167	COL6A3/COL7A1/CR1/CST6/SERPINE1/PAX2/SERPINA1/PLAUR/SFRP2/SPINT1/THBS1/TIMP1/TFPI2/EPPIN	14
BP	GO:0031334	positive regulation of protein complex assembly	14/378	268/18670	0.001187573	0.015501176	0.012073808	CSF2/CSF3/IFNG/MET/MMP3/PMAIP1/CCL11/CCL24/ARHGEF5/FOSL1/CCL26/CXCL13/BAIAP2L1/GBP5	14
BP	GO:0043491	protein kinase B signaling	14/378	269/18670	0.001230326	0.015726955	0.012249666	AREG/CSF3/EPHA2/EREG/FGF10/GATA3/LOX/MET/PAX2/THBS1/XDH/GDF15/RCN3/C1QTNF1	14
BP	GO:0046651	lymphocyte proliferation	14/378	272/18670	0.001366397	0.016997426	0.013239231	CD70/FGF10/IFNA5/IL2RA/IL7R/IDO1/TNFSF4/LILRB2/IKZF3/CLCF1/CD274/CD209/PLA2G2F/CCR2	14
BP	GO:0043542	endothelial cell migration	14/378	273/18670	0.00141446	0.017419941	0.013568327	CEACAM1/CYP1B1/DPP4/EPHA2/FAP/GATA3/MET/THBS1/VEGFC/SCG2/NRP1/CXCL13/SRPX2/ZC3H12A	14
BP	GO:0032943	mononuclear cell proliferation	14/378	274/18670	0.001463927	0.01773457	0.01381339	CD70/FGF10/IFNA5/IL2RA/IL7R/IDO1/TNFSF4/LILRB2/IKZF3/CLCF1/CD274/CD209/PLA2G2F/CCR2	14
BP	GO:0010632	regulation of epithelial cell migration	14/378	291/18670	0.002552281	0.025029912	0.019495704	CEACAM1/EPHA2/FGF10/GATA3/IFNG/INSL3/ITGA3/MET/THBS1/VEGFC/NRP1/CXCL13/SRPX2/ZC3H12A	14
BP	GO:0070661	leukocyte proliferation	14/378	298/18670	0.00316181	0.029235161	0.022771158	CD70/FGF10/IFNA5/IL2RA/IL7R/IDO1/TNFSF4/LILRB2/IKZF3/CLCF1/CD274/CD209/PLA2G2F/CCR2	14
BP	GO:0042113	B cell activation	14/378	310/18670	0.004481347	0.03801454	0.029609383	CD70/IFNA5/IGHA1/IGHG4/IGHM/IL7R/IL11/INHBA/MMP14/TNFSF4/IKZF3/CLCF1/IGHV2-5/SLAMF8	14
BP	GO:0043010	camera-type eye development	14/378	314/18670	0.005009312	0.040812134	0.031788418	ALDH1A3/COL8A1/COL8A2/CYP1B1/EPHA2/FBN1/FBN2/FGF10/GATA3/INHBA/PAX2/WNT2/NRP1/SDK1	14
BP	GO:0045862	positive regulation of proteolysis	14/378	363/18670	0.01649624	0.093942797	0.073171693	C6/CR1/FBLN1/IFNG/MEFV/MMP14/PCOLCE/PMAIP1/SFRP2/XDH/RCN3/ZC3H12A/NLRP12/PYHIN1	14
BP	GO:0060349	bone morphogenesis	13/378	114/18670	5.35212E-07	4.61403E-05	3.59385E-05	RUNX2/COL1A1/COL6A1/COL6A2/COL6A3/COL7A1/COL12A1/COL13A1/MMP13/MMP14/SFRP2/COL21A1/COL27A1	13
BP	GO:0032963	collagen metabolic process	13/378	115/18670	5.92527E-07	4.77499E-05	3.71922E-05	COL1A1/COL1A2/COL5A1/COL13A1/FAP/MMP3/MMP13/MMP14/ADAMTS2/P3H3/EMILIN1/RCN3/ADAMTS14	13
BP	GO:0048754	branching morphogenesis of an epithelial tube	13/378	150/18670	1.17391E-05	0.000473008	0.000368424	AREG/CTSZ/EPHA2/FGF10/MET/MMP14/PAX2/CCL11/SFRP2/VDR/WNT2/PAX8/NRP1	13
BP	GO:0035821	modification of morphology or physiology of other organism	13/378	164/18670	3.04328E-05	0.001009104	0.000785987	IFNG/NOS2/PRF1/PTX3/CCL13/CXCL6/HMGA2/APOL1/PGLYRP1/POU2F3/CD209/ZC3H12A/RNASE7	13
BP	GO:0002695	negative regulation of leukocyte activation	13/378	175/18670	5.98196E-05	0.001606969	0.001251662	CEACAM1/RUNX1/IL2RA/IDO1/INHBA/TNFSF4/PGLYRP1/LILRB2/CD274/PLA2G2F/ZC3H12A/IL31RA/CCR2	13
BP	GO:0050731	positive regulation of peptidyl-tyrosine phosphorylation	13/378	192/18670	0.000152911	0.003456345	0.002692134	AREG/CSF2/CSF3/EREG/FGF10/IFNG/IL11/LIF/TNFRSF18/NRP1/IL24/CLCF1/IL31RA	13
BP	GO:0002573	myeloid leukocyte differentiation	13/378	204/18670	0.000277491	0.005329838	0.004151391	CEACAM1/RUNX1/CSF2/CSF3/EPHA2/FBN1/GATA3/IFNG/INHBA/LIF/ROR2/FAM20C/IL31RA	13
BP	GO:0071229	cellular response to acid chemical	13/378	209/18670	0.000350623	0.006466465	0.005036706	COL1A1/COL1A2/COL3A1/COL5A2/COL6A1/GJB3/PAX2/PTGER2/PTGER4/TNFSF4/WNT2/FZD7/ZC3H12A	13
BP	GO:0019724	B cell mediated immunity	13/378	221/18670	0.000595747	0.009379522	0.007305675	C1R/C4BPB/C6/CD70/CR1/IGHA1/IGHG4/IGHM/TNFSF4/CLCF1/IGHV2-5/IGLV3-25/IGKV1D-39	13
BP	GO:0051048	negative regulation of secretion	13/378	238/18670	0.00117947	0.015501176	0.012073808	CEACAM1/IL11/INHBA/LIF/NPY2R/PTGER4/IL1R2/PLA2R1/WNK4/ZC3H12A/NLRP12/SSC5D/CCR2	13
BP	GO:0031348	negative regulation of defense response	13/378	239/18670	0.001225048	0.015713674	0.012239322	CEACAM1/CR1/FPR2/GATA3/IL2RA/KIR2DL4/MEFV/PTGER4/IL1R2/PGLYRP1/SLAMF8/ZC3H12A/NLRP12	13
BP	GO:0007548	sex differentiation	13/378	270/18670	0.003560344	0.032269425	0.025134534	EREG/FGF10/GATA3/GATA6/INHBA/MMP14/ROR2/PTX3/SDC1/SFRP2/TFAP2C/ADAMTS1/RETN	13
BP	GO:0042063	gliogenesis	13/378	290/18670	0.006430229	0.049477902	0.038538152	AREG/FGF10/FPR2/IFNG/LAMB1/LIF/MMP14/ROR2/PAX2/SPINT1/CLCF1/NCMAP/CCR2	13
BP	GO:0006898	receptor-mediated endocytosis	13/378	316/18670	0.012624964	0.080215679	0.062479692	CEACAM1/FPR2/IGHA1/MRC1/SERPINE1/APOL1/MARCO/CD163/PLA2R1/DKK1/IGHV2-5/IGLV3-25/IGKV1D-39	13
BP	GO:0007568	aging	13/378	321/18670	0.014219858	0.085991863	0.066978741	CDKN2B/GJB2/KIR2DL4/MME/NPY2R/SERPINE1/PAX2/CCL11/TIMP1/HMGA2/PLA2R1/DKK1/RETN	13
BP	GO:0046677	response to antibiotic	13/378	327/18670	0.016332784	0.093942797	0.073171693	AREG/COL1A1/CSF3/CYP1B1/GATA3/GJB2/LCN2/MET/PAX2/CCL7/SDC1/FOSL1/ZC3H12A	13
BP	GO:0060350	endochondral bone morphogenesis	12/378	73/18670	2.41235E-08	3.88808E-06	3.02841E-06	RUNX2/COL1A1/COL6A1/COL6A2/COL6A3/COL7A1/COL12A1/COL13A1/MMP13/MMP14/COL21A1/COL27A1	12
BP	GO:1990266	neutrophil migration	12/378	118/18670	4.94373E-06	0.000241137	0.000187821	IL1R1/CCL7/CCL11/CCL13/CCL18/CCL24/CXCL6/CXCL5/CCL26/CXCL13/SLAMF8/JAML	12
BP	GO:0019730	antimicrobial humoral response	12/378	122/18670	6.99552E-06	0.000328258	0.000255679	IGHA1/IGHM/LCN2/RARRES2/CCL13/CXCL6/CXCL5/PGLYRP1/SPON2/CXCL13/EPPIN/RNASE7	12
BP	GO:0002062	chondrocyte differentiation	12/378	123/18670	7.61262E-06	0.000348395	0.000271363	RUNX2/COL6A1/COL6A2/COL6A3/COL7A1/COL12A1/SFRP2/SNAI2/TGFBI/HMGA2/COL21A1/COL27A1	12
BP	GO:0042476	odontogenesis	12/378	132/18670	1.56926E-05	0.000593768	0.000462484	RUNX2/COL1A1/COL1A2/FGF10/INHBA/LAMB1/SERPINE1/SDC1/FAM20A/ODAM/FAM20C/SP6	12
BP	GO:0045580	regulation of T cell differentiation	12/378	139/18670	2.63982E-05	0.000914562	0.000712349	RUNX1/CR1/GATA3/IFNG/IL2RA/IL7R/TNFSF4/TNFRSF18/LILRB2/ZC3H12A/ZNF683/CCR2	12
BP	GO:0002822	regulation of adaptive immune response based on somatic recombination of immune receptors built from immunoglobulin superfamily domains	12/378	145/18670	4.01531E-05	0.001220063	0.000950302	CEACAM1/C4BPB/CD1B/CR1/GATA3/IL1R1/IL7R/TNFSF4/CLCF1/CD274/ZC3H12A/CCR2	12
BP	GO:0048592	eye morphogenesis	12/378	149/18670	5.24499E-05	0.001530959	0.001192459	ALDH1A3/COL5A1/COL5A2/COL8A1/COL8A2/EPHA2/FBN1/FBN2/MFAP2/PAX2/WNT2/SDK1	12
BP	GO:0050777	negative regulation of immune response	12/378	150/18670	5.599E-05	0.001560563	0.001215517	CEACAM1/C4BPB/COL3A1/CR1/IL2RA/IL7R/KIR2DL4/TNFSF4/PGLYRP1/SLAMF8/ZC3H12A/CCR2	12
BP	GO:0002819	regulation of adaptive immune response	12/378	160/18670	0.000104377	0.002480299	0.001931896	CEACAM1/C4BPB/CD1B/CR1/GATA3/IL1R1/IL7R/TNFSF4/CLCF1/CD274/ZC3H12A/CCR2	12
BP	GO:0031214	biomineral tissue development	12/378	163/18670	0.000124558	0.002885854	0.002247781	COL1A1/COL1A2/FBN2/IBSP/LOX/MMP13/ROR2/SLC20A1/FAM20A/ODAM/FAM20C/FAM83H	12
BP	GO:0001906	cell killing	12/378	168/18670	0.000165638	0.003654871	0.002846765	CEACAM1/CD1B/GZMB/IFNG/IL7R/KIR2DL4/NOS2/PRF1/CCL13/CXCL6/APOL1/PGLYRP1	12
BP	GO:0071772	response to BMP	12/378	170/18670	0.000185046	0.003988164	0.003106366	RUNX2/FBN1/GATA3/GATA6/ITGA3/ROR2/SFRP2/SPINT1/GDF15/FST/DKK1/HTRA3	12
BP	GO:0071773	cellular response to BMP stimulus	12/378	170/18670	0.000185046	0.003988164	0.003106366	RUNX2/FBN1/GATA3/GATA6/ITGA3/ROR2/SFRP2/SPINT1/GDF15/FST/DKK1/HTRA3	12
BP	GO:0006956	complement activation	12/378	175/18670	0.000242248	0.004854131	0.003780865	C1R/C4BPB/C6/CPN2/CR1/FCN1/IGHA1/IGHG4/IGHM/IGHV2-5/IGLV3-25/IGKV1D-39	12
BP	GO:1905330	regulation of morphogenesis of an epithelium	12/378	180/18670	0.000313851	0.005905814	0.004600016	FGF10/GATA3/LIF/ROR2/PAX2/SFRP2/SNAI2/WNT2/PAX8/FZD7/DKK1/CTHRC1	12
BP	GO:1903708	positive regulation of hemopoiesis	12/378	185/18670	0.000402647	0.00708039	0.005514889	RUNX1/CSF3/GATA3/IFNG/IL2RA/IL7R/INHBA/LIF/MMP14/ROR2/TNFSF4/LILRB2	12
BP	GO:0001935	endothelial cell proliferation	12/378	191/18670	0.000536379	0.008837143	0.006883218	EPHA2/MMP14/CCL11/CCL24/THBS1/VEGFC/WNT2/XDH/SCG2/NRP1/CCL26/LRG1	12
BP	GO:0060541	respiratory system development	12/378	198/18670	0.00073781	0.010984186	0.008555542	ALDH1A3/CTSZ/FGF10/GATA6/ITGA3/LIF/LOX/MME/MMP14/WNT2/ADAMTS2/RCN3	12
BP	GO:0002703	regulation of leukocyte mediated immunity	12/378	201/18670	0.000841712	0.011954888	0.009311618	CEACAM1/C4BPB/CD1B/CR1/GATA3/IL1R1/IL7R/KIR2DL4/CXCL6/TNFSF4/CLCF1/CCR2	12
BP	GO:0050870	positive regulation of T cell activation	12/378	202/18670	0.000878949	0.012388834	0.009649616	RUNX1/CD70/DPP4/GATA3/IFNG/IL2RA/IL7R/TNFSF4/LILRB2/CD274/CD209/CCR2	12
BP	GO:0035265	organ growth	12/378	204/18670	0.000957554	0.013098236	0.010202167	COL6A1/COL6A2/COL6A3/COL7A1/COL12A1/FGF10/GATA6/MMP13/WNT2/BNC2/COL21A1/COL27A1	12
BP	GO:0050670	regulation of lymphocyte proliferation	12/378	208/18670	0.001132391	0.015045784	0.011719105	CD70/FGF10/IL2RA/IDO1/TNFSF4/LILRB2/IKZF3/CLCF1/CD274/CD209/PLA2G2F/CCR2	12
BP	GO:0032944	regulation of mononuclear cell proliferation	12/378	209/18670	0.001180011	0.015501176	0.012073808	CD70/FGF10/IL2RA/IDO1/TNFSF4/LILRB2/IKZF3/CLCF1/CD274/CD209/PLA2G2F/CCR2	12
BP	GO:0010810	regulation of cell-substrate adhesion	12/378	215/18670	0.001501913	0.017844848	0.013899285	COL1A1/COL8A1/FBLN1/ITGA3/MMP14/NPY2R/SERPINE1/THBS1/FZD7/NRP1/POSTN/EMILIN1	12
BP	GO:0016064	immunoglobulin mediated immune response	12/378	218/18670	0.00168818	0.019255639	0.014998145	C1R/C4BPB/C6/CR1/IGHA1/IGHG4/IGHM/TNFSF4/CLCF1/IGHV2-5/IGLV3-25/IGKV1D-39	12
BP	GO:1903039	positive regulation of leukocyte cell-cell adhesion	12/378	218/18670	0.00168818	0.019255639	0.014998145	RUNX1/CD70/DPP4/GATA3/IFNG/IL2RA/IL7R/TNFSF4/LILRB2/CD274/CD209/CCR2	12
BP	GO:0044706	multi-multicellular organism process	12/378	222/18670	0.001965714	0.021569023	0.016800031	DSG2/EPYC/FBLN1/B4GALT1/GJB2/IDO1/ITGA3/LIF/PAPPA/TIMP1/VDR/FOSL1	12
BP	GO:0070663	regulation of leukocyte proliferation	12/378	222/18670	0.001965714	0.021569023	0.016800031	CD70/FGF10/IL2RA/IDO1/TNFSF4/LILRB2/IKZF3/CLCF1/CD274/CD209/PLA2G2F/CCR2	12
BP	GO:0007160	cell-matrix adhesion	12/378	225/18670	0.002197538	0.023012069	0.017924014	COL3A1/COL13A1/ITGA3/MMP14/SERPINE1/SIGLEC1/THBS1/NRP1/POSTN/LYVE1/EMILIN1/SNED1	12
BP	GO:0050663	cytokine secretion	12/378	240/18670	0.003715893	0.0332725	0.025915825	FCN1/GATA3/IFNG/NOS2/PTGER4/IL1R2/POSTN/CD274/ZC3H12A/NLRP12/GBP5/SSC5D	12
BP	GO:0051896	regulation of protein kinase B signaling	12/378	244/18670	0.004238568	0.036598884	0.028506734	AREG/CSF3/EPHA2/EREG/FGF10/GATA3/MET/THBS1/XDH/GDF15/RCN3/C1QTNF1	12
BP	GO:0045637	regulation of myeloid cell differentiation	12/378	251/18670	0.005294046	0.04257056	0.03315805	CEACAM1/RUNX1/CSF2/CSF3/FBN1/HOXB8/IFNG/INHBA/LIF/LOX/ROR2/THBS1	12
BP	GO:0045165	cell fate commitment	12/378	270/18670	0.009236206	0.065340868	0.050893758	RUNX2/FGF10/GATA3/GATA6/ROR2/PAX2/SFRP2/WNT2/FZD7/NRP1/DKK1/SLAMF8	12
BP	GO:0072593	reactive oxygen species metabolic process	12/378	284/18670	0.013379116	0.082798637	0.064491549	CYP1B1/FPR2/IFNG/MMP3/NOS2/PAX2/PMAIP1/PTX3/THBS1/XDH/PLA2R1/ZC3H12A	12
BP	GO:0002440	production of molecular mediator of immune response	12/378	286/18670	0.014071238	0.08537165	0.066495658	GATA3/IL1R1/IL7R/KIR2DL4/TNFSF4/SPON2/CLCF1/TRAV14DV4/TRAV9-2/IGLV3-25/IGKV1D-39/CCR2	12
BP	GO:0034330	cell junction organization	12/378	290/18670	0.015537011	0.092153121	0.071777721	RUNX1/DSG2/EPHA2/GJB2/LAMA3/LAMB3/MMP14/SNAI2/THBS1/NRP1/FBLIM1/SDK1	12
BP	GO:0072676	lymphocyte migration	11/378	111/18670	1.56971E-05	0.000593768	0.000462484	GATA3/CXCR3/CCL7/CCL11/CCL13/CCL18/CCL24/CXCL14/CCL26/CXCL13/CCR2	11
BP	GO:0002688	regulation of leukocyte chemotaxis	11/378	114/18670	2.02206E-05	0.000727745	0.000566838	CMKLR1/FPR2/SERPINE1/RARRES2/CCL7/THBS1/VEGFC/CXCL14/CXCL13/SLAMF8/CCR2	11
BP	GO:0002698	negative regulation of immune effector process	11/378	120/18670	3.27395E-05	0.001055349	0.000822007	CEACAM1/C4BPB/CR1/IL2RA/IL7R/KIR2DL4/TNFSF4/PGLYRP1/SLAMF8/ZC3H12A/CCR2	11
BP	GO:0051250	negative regulation of lymphocyte activation	11/378	146/18670	0.000193438	0.004051267	0.003155516	CEACAM1/RUNX1/IL2RA/IDO1/INHBA/TNFSF4/PGLYRP1/LILRB2/CD274/PLA2G2F/ZC3H12A	11
BP	GO:0002706	regulation of lymphocyte mediated immunity	11/378	149/18670	0.000231103	0.004686839	0.003650561	CEACAM1/C4BPB/CD1B/CR1/GATA3/IL1R1/IL7R/KIR2DL4/TNFSF4/CLCF1/CCR2	11
BP	GO:0016331	morphogenesis of embryonic epithelium	11/378	150/18670	0.000244961	0.004882098	0.003802648	ALDH1A3/FGF10/GATA3/PAX2/SFRP2/SPINT1/VEGFC/WNT2/PAX8/IRX3/CTHRC1	11
BP	GO:0001890	placenta development	11/378	152/18670	0.000274791	0.005329838	0.004151391	CSF2/GJB2/GJB3/LIF/MME/SPINT1/PHLDA2/VDR/WNT2/FOSL1/ADAM19	11
BP	GO:2001236	regulation of extrinsic apoptotic signaling pathway	11/378	155/18670	0.00032525	0.006089399	0.00474301	CSF2/FGF10/INHBA/SERPINE1/PMAIP1/SFRP2/SNAI2/THBS1/SCG2/SRPX/NRP1	11
BP	GO:0090288	negative regulation of cellular response to growth factor stimulus	11/378	166/18670	0.000582015	0.009259786	0.007212412	FBN1/FBN2/GATA3/SFRP2/THBS1/XDH/CXCL13/EMILIN1/DKK1/HTRA3/HTRA4	11
BP	GO:0097696	STAT cascade	11/378	166/18670	0.000582015	0.009259786	0.007212412	CSF2/CYP1B1/IFNA5/IFNG/IL7R/LIF/TNFRSF18/IL24/CLCF1/IL31RA/CCR2	11
BP	GO:0010634	positive regulation of epithelial cell migration	11/378	171/18670	0.000745202	0.010994817	0.008563822	FGF10/GATA3/IFNG/INSL3/ITGA3/MET/THBS1/VEGFC/NRP1/SRPX2/ZC3H12A	11
BP	GO:0030324	lung development	11/378	172/18670	0.000782017	0.011368382	0.00885479	CTSZ/FGF10/GATA6/ITGA3/LIF/LOX/MME/MMP14/WNT2/ADAMTS2/RCN3	11
BP	GO:0010469	regulation of signaling receptor activity	11/378	173/18670	0.000820329	0.011741161	0.009145146	EREG/ESR2/IFNG/NPTX2/SERPINE1/SHC1/PHLDA2/NRP1/DKK1/CBLC/CCR2	11
BP	GO:0030323	respiratory tube development	11/378	176/18670	0.000944719	0.013067433	0.010178175	CTSZ/FGF10/GATA6/ITGA3/LIF/LOX/MME/MMP14/WNT2/ADAMTS2/RCN3	11
BP	GO:0002285	lymphocyte activation involved in immune response	11/378	181/18670	0.001186508	0.015501176	0.012073808	CEACAM1/GATA3/IFNA5/IFNG/PTGER4/TNFSF4/PGLYRP1/CLCF1/ZC3H12A/ZNF683/CLEC4D	11
BP	GO:0022408	negative regulation of cell-cell adhesion	11/378	181/18670	0.001186508	0.015501176	0.012073808	CEACAM1/RUNX1/IL2RA/IDO1/SNAI2/TNFSF4/LILRB2/CD274/PLA2G2F/ZC3H12A/C1QTNF1	11
BP	GO:0007565	female pregnancy	11/378	192/18670	0.001900267	0.021154024	0.01647679	DSG2/EPYC/FBLN1/GJB2/IDO1/ITGA3/LIF/PAPPA/TIMP1/VDR/FOSL1	11
BP	GO:0048839	inner ear development	11/378	192/18670	0.001900267	0.021154024	0.01647679	ALDH1A3/FGF10/GATA3/GJB2/ROR2/PAX2/PAX8/CXCL14/MYO3A/MCOLN3/CTHRC1	11
BP	GO:0051701	interaction with host	11/378	209/18670	0.003658384	0.032836874	0.025576518	ANPEP/CR1/DPP4/EPHA2/FCN1/MET/MRC1/PTX3/CD209/SLC52A1/ZC3H12A	11
BP	GO:0070374	positive regulation of ERK1 and ERK2 cascade	11/378	215/18670	0.004524288	0.03802438	0.029617047	FGF10/FPR2/CCL7/CCL11/CCL13/CCL18/CCL24/SHC1/MARCO/NRP1/CCL26	11
BP	GO:0008406	gonad development	11/378	217/18670	0.004846592	0.040014068	0.031166808	EREG/GATA3/GATA6/INHBA/MMP14/PTX3/SDC1/SFRP2/TFAP2C/ADAMTS1/RETN	11
BP	GO:0043583	ear development	11/378	219/18670	0.005186839	0.041981687	0.032699378	ALDH1A3/FGF10/GATA3/GJB2/ROR2/PAX2/PAX8/CXCL14/MYO3A/MCOLN3/CTHRC1	11
BP	GO:0045137	development of primary sexual characteristics	11/378	223/18670	0.005923895	0.046231327	0.036009407	EREG/GATA3/GATA6/INHBA/MMP14/PTX3/SDC1/SFRP2/TFAP2C/ADAMTS1/RETN	11
BP	GO:0042445	hormone metabolic process	11/378	232/18670	0.007883678	0.057303516	0.044633494	ALDH1A3/CTSZ/CYP1B1/CYP26A1/GATA3/IFNG/MME/SULT1E1/VDR/PAX8/CHST8	11
BP	GO:0051607	defense response to virus	11/378	238/18670	0.00944776	0.065902141	0.051330931	IFNA5/IFNG/IL2RA/MX1/OAS2/OAS3/PMAIP1/PRF1/OASL/SPON2/ZC3H12A	11
BP	GO:0048247	lymphocyte chemotaxis	10/378	64/18670	5.88439E-07	4.77499E-05	3.71922E-05	CXCR3/CCL7/CCL11/CCL13/CCL18/CCL24/CXCL14/CCL26/CXCL13/CCR2	10
BP	GO:0002548	monocyte chemotaxis	10/378	65/18670	6.83037E-07	5.38727E-05	4.19613E-05	FPR2/SERPINE1/CCL7/CCL11/CCL13/CCL18/CCL24/CCL26/SLAMF8/CCR2	10
BP	GO:0002690	positive regulation of leukocyte chemotaxis	10/378	87/18670	1.02847E-05	0.000428377	0.000333661	CMKLR1/FPR2/SERPINE1/RARRES2/CCL7/THBS1/VEGFC/CXCL14/CXCL13/CCR2	10
BP	GO:0030593	neutrophil chemotaxis	10/378	104/18670	4.94932E-05	0.001456122	0.001134168	CCL7/CCL11/CCL13/CCL18/CCL24/CXCL6/CXCL5/CCL26/CXCL13/JAML	10
BP	GO:0017015	regulation of transforming growth factor beta receptor signaling pathway	10/378	120/18670	0.000165396	0.003654871	0.002846765	CDKN2B/FBN1/FBN2/ITGA3/LOX/THBS1/EMILIN1/HTRA3/LRG1/HTRA4	10
BP	GO:1903844	regulation of cellular response to transforming growth factor beta stimulus	10/378	122/18670	0.000189514	0.00401444	0.003126832	CDKN2B/FBN1/FBN2/ITGA3/LOX/THBS1/EMILIN1/HTRA3/LRG1/HTRA4	10
BP	GO:0045995	regulation of embryonic development	10/378	132/18670	0.000359085	0.006589748	0.00513273	COL5A1/COL5A2/GATA3/LAMA3/OTX2/SFRP2/PHLDA2/WNT2/FZD7/DKK1	10
BP	GO:0002920	regulation of humoral immune response	10/378	134/18670	0.000404921	0.00708039	0.005514889	C1R/C4BPB/C6/CPN2/CR1/IGHG4/CXCL13/IGHV2-5/IGLV3-25/IGKV1D-39	10
BP	GO:0030260	entry into host cell	10/378	134/18670	0.000404921	0.00708039	0.005514889	ANPEP/CR1/DPP4/EPHA2/FCN1/MET/MRC1/PTX3/CD209/SLC52A1	10
BP	GO:0044409	entry into host	10/378	134/18670	0.000404921	0.00708039	0.005514889	ANPEP/CR1/DPP4/EPHA2/FCN1/MET/MRC1/PTX3/CD209/SLC52A1	10
BP	GO:0051806	entry into cell of other organism involved in symbiotic interaction	10/378	134/18670	0.000404921	0.00708039	0.005514889	ANPEP/CR1/DPP4/EPHA2/FCN1/MET/MRC1/PTX3/CD209/SLC52A1	10
BP	GO:0051828	entry into other organism involved in symbiotic interaction	10/378	134/18670	0.000404921	0.00708039	0.005514889	ANPEP/CR1/DPP4/EPHA2/FCN1/MET/MRC1/PTX3/CD209/SLC52A1	10
BP	GO:0006958	complement activation, classical pathway	10/378	137/18670	0.00048273	0.00817114	0.00636447	C1R/C4BPB/C6/CR1/IGHA1/IGHG4/IGHM/IGHV2-5/IGLV3-25/IGKV1D-39	10
BP	GO:1902107	positive regulation of leukocyte differentiation	10/378	144/18670	0.000713442	0.010664232	0.00830633	RUNX1/GATA3/IFNG/IL2RA/IL7R/LIF/MMP14/ROR2/TNFSF4/LILRB2	10
BP	GO:1904892	regulation of STAT cascade	10/378	146/18670	0.00079393	0.011496482	0.008954566	CSF2/CYP1B1/IFNA5/IFNG/IL7R/LIF/TNFRSF18/IL24/CLCF1/IL31RA	10
BP	GO:0002455	humoral immune response mediated by circulating immunoglobulin	10/378	150/18670	0.000977381	0.013271619	0.010337214	C1R/C4BPB/C6/CR1/IGHA1/IGHG4/IGHM/IGHV2-5/IGLV3-25/IGKV1D-39	10
BP	GO:0007259	JAK-STAT cascade	10/378	156/18670	0.001316496	0.016543222	0.012885454	CSF2/CYP1B1/IFNA5/IFNG/LIF/TNFRSF18/IL24/CLCF1/IL31RA/CCR2	10
BP	GO:0030856	regulation of epithelial cell differentiation	10/378	156/18670	0.001316496	0.016543222	0.012885454	CEACAM1/RUNX1/GATA3/IFNG/LIF/SERPINE1/PAX2/VDR/XDH/PAX8	10
BP	GO:0050680	negative regulation of epithelial cell proliferation	10/378	165/18670	0.001999474	0.021569023	0.016800031	CEACAM1/CDKN2B/EREG/GATA3/SFRP2/SNAI2/THBS1/VDR/XDH/SCG2	10
BP	GO:0050728	negative regulation of inflammatory response	10/378	169/18670	0.002383059	0.024202743	0.018851426	FPR2/GATA3/IL2RA/MEFV/PTGER4/IL1R2/PGLYRP1/SLAMF8/ZC3H12A/NLRP12	10
BP	GO:0043901	negative regulation of multi-organism process	10/378	171/18670	0.002595861	0.025256845	0.019672462	FCN1/IL2RA/MX1/OAS3/PTX3/TIMP1/HMGA2/OASL/POU2F3/ZC3H12A	10
BP	GO:0001936	regulation of endothelial cell proliferation	10/378	176/18670	0.00319494	0.029388692	0.022890743	CCL11/CCL24/THBS1/VEGFC/WNT2/XDH/SCG2/NRP1/CCL26/LRG1	10
BP	GO:0071347	cellular response to interleukin-1	10/378	179/18670	0.003604144	0.032428548	0.025258474	IL1R1/LCN2/CCL7/CCL11/CCL13/CCL18/CCL24/IL1R2/CCL26/ZC3H12A	10
BP	GO:0050864	regulation of B cell activation	10/378	184/18670	0.004377557	0.037477147	0.029190809	IGHA1/IGHG4/IGHM/INHBA/MMP14/TNFSF4/IKZF3/CLCF1/IGHV2-5/SLAMF8	10
BP	GO:0030278	regulation of ossification	10/378	203/18670	0.00857331	0.061000501	0.047513062	AREG/RUNX2/FBN2/PTGER4/SFRP2/SNAI2/DKK1/FAM20C/CTHRC1/TWIST2	10
BP	GO:0070555	response to interleukin-1	10/378	207/18670	0.009757336	0.067356511	0.052463734	IL1R1/LCN2/CCL7/CCL11/CCL13/CCL18/CCL24/IL1R2/CCL26/ZC3H12A	10
BP	GO:0050707	regulation of cytokine secretion	10/378	210/18670	0.010724321	0.071981629	0.056066221	FCN1/GATA3/IFNG/PTGER4/IL1R2/POSTN/CD274/ZC3H12A/NLRP12/SSC5D	10
BP	GO:1903531	negative regulation of secretion by cell	10/378	211/18670	0.011062306	0.073097981	0.056935744	CEACAM1/IL11/INHBA/LIF/PTGER4/IL1R2/ZC3H12A/NLRP12/SSC5D/CCR2	10
BP	GO:0008037	cell recognition	10/378	215/18670	0.012495602	0.07986413	0.062205872	FCN1/FOLR3/B4GALT1/IGHA1/IGHG4/IGHM/PRF1/NRP1/IGHV2-5/CD209	10
BP	GO:0002699	positive regulation of immune effector process	10/378	216/18670	0.012874843	0.080524935	0.06272057	C6/CD1B/GATA3/IFNG/IL1R1/KIR2DL4/TNFSF4/SPON2/CLCF1/CCR2	10
BP	GO:0003416	endochondral bone growth	9/378	44/18670	1.97062E-07	2.39458E-05	1.86513E-05	COL6A1/COL6A2/COL6A3/COL7A1/COL12A1/MMP13/BNC2/COL21A1/COL27A1	9
BP	GO:0060351	cartilage development involved in endochondral bone morphogenesis	9/378	47/18670	3.59013E-07	3.50227E-05	2.7279E-05	COL1A1/COL6A1/COL6A2/COL6A3/COL7A1/COL12A1/MMP13/COL21A1/COL27A1	9
BP	GO:0098868	bone growth	9/378	47/18670	3.59013E-07	3.50227E-05	2.7279E-05	COL6A1/COL6A2/COL6A3/COL7A1/COL12A1/MMP13/BNC2/COL21A1/COL27A1	9
BP	GO:0002063	chondrocyte development	9/378	48/18670	4.34042E-07	4.12563E-05	3.21344E-05	RUNX2/COL6A1/COL6A2/COL6A3/COL7A1/COL12A1/SFRP2/COL21A1/COL27A1	9
BP	GO:0050829	defense response to Gram-negative bacterium	9/378	88/18670	7.25643E-05	0.001836189	0.001430201	IGHM/NOS2/SERPINE1/PRB3/RARRES2/CXCL6/IL22RA1/RNASE7/SSC5D	9
BP	GO:1904894	positive regulation of STAT cascade	9/378	92/18670	0.000102783	0.002462948	0.001918381	CSF2/CYP1B1/IFNG/IL7R/LIF/TNFRSF18/IL24/CLCF1/IL31RA	9
BP	GO:0031341	regulation of cell killing	9/378	98/18670	0.000167413	0.003672194	0.002860258	CEACAM1/CD1B/IFNG/IL7R/KIR2DL4/NOS2/PRF1/CXCL6/PGLYRP1	9
BP	GO:0002456	T cell mediated immunity	9/378	106/18670	0.00030326	0.005775517	0.004498528	CEACAM1/CD1B/CD70/GATA3/IL1R1/IL7R/PRF1/TNFSF4/CCR2	9
BP	GO:0032526	response to retinoic acid	9/378	108/18670	0.00034867	0.006462605	0.005033699	COL1A1/CYP26A1/GJB2/GJB3/PAX2/WNT2/FZD7/PTGES/DKK1	9
BP	GO:0050868	negative regulation of T cell activation	9/378	112/18670	0.000456396	0.007760821	0.006044874	CEACAM1/RUNX1/IL2RA/IDO1/TNFSF4/LILRB2/CD274/PLA2G2F/ZC3H12A	9
BP	GO:0030449	regulation of complement activation	9/378	115/18670	0.000553993	0.00904693	0.00704662	C1R/C4BPB/C6/CPN2/CR1/IGHG4/IGHV2-5/IGLV3-25/IGKV1D-39	9
BP	GO:2000257	regulation of protein activation cascade	9/378	116/18670	0.00059009	0.009348143	0.007281233	C1R/C4BPB/C6/CPN2/CR1/IGHG4/IGHV2-5/IGLV3-25/IGKV1D-39	9
BP	GO:0046718	viral entry into host cell	9/378	121/18670	0.000800644	0.011535627	0.008985057	ANPEP/CR1/DPP4/EPHA2/FCN1/MRC1/PTX3/CD209/SLC52A1	9
BP	GO:1903038	negative regulation of leukocyte cell-cell adhesion	9/378	129/18670	0.001261587	0.015961445	0.01243231	CEACAM1/RUNX1/IL2RA/IDO1/TNFSF4/LILRB2/CD274/PLA2G2F/ZC3H12A	9
BP	GO:0050671	positive regulation of lymphocyte proliferation	9/378	130/18670	0.001331797	0.016678954	0.012991175	CD70/FGF10/IL2RA/TNFSF4/LILRB2/CLCF1/CD274/CD209/CCR2	9
BP	GO:0032946	positive regulation of mononuclear cell proliferation	9/378	131/18670	0.001405121	0.017418251	0.013567011	CD70/FGF10/IL2RA/TNFSF4/LILRB2/CLCF1/CD274/CD209/CCR2	9
BP	GO:0007498	mesoderm development	9/378	135/18670	0.00173159	0.019570132	0.015243103	EPHA2/INHBA/ITGA3/PAX2/SFRP2/HMGA2/IKZF3/DKK1/IRX3	9
BP	GO:0046425	regulation of JAK-STAT cascade	9/378	137/18670	0.001916188	0.021267397	0.016565096	CSF2/CYP1B1/IFNA5/IFNG/LIF/TNFRSF18/IL24/CLCF1/IL31RA	9
BP	GO:0046631	alpha-beta T cell activation	9/378	138/18670	0.002014206	0.021569023	0.016800031	RUNX1/GATA3/IFNG/PTGER4/TNFSF4/CD274/ZC3H12A/ZNF683/CCR2	9
BP	GO:0070665	positive regulation of leukocyte proliferation	9/378	139/18670	0.002116184	0.022323285	0.017387523	CD70/FGF10/IL2RA/TNFSF4/LILRB2/CLCF1/CD274/CD209/CCR2	9
BP	GO:0030879	mammary gland development	9/378	143/18670	0.002565976	0.025031772	0.019497154	AREG/EPHA2/FGF10/GATA3/OAS2/CCL11/VDR/WNT2/XDH	9
BP	GO:0044344	cellular response to fibroblast growth factor stimulus	9/378	143/18670	0.002565976	0.025031772	0.019497154	RUNX2/COL1A1/FGF10/GATA3/OTX2/THBS1/CXCL13/POSTN/FAM20C	9
BP	GO:0071774	response to fibroblast growth factor	9/378	150/18670	0.003532666	0.032097041	0.025000265	RUNX2/COL1A1/FGF10/GATA3/OTX2/THBS1/CXCL13/POSTN/FAM20C	9
BP	GO:0050729	positive regulation of inflammatory response	9/378	153/18670	0.004025601	0.035195524	0.027413662	IDO1/SERPINE1/PTGER4/CCL18/CCL24/TNFSF4/NLRP12/GBP5/CCR2	9
BP	GO:0042129	regulation of T cell proliferation	9/378	156/18670	0.004570766	0.038161775	0.029724063	CD70/IL2RA/IDO1/TNFSF4/LILRB2/CD274/CD209/PLA2G2F/CCR2	9
BP	GO:0030509	BMP signaling pathway	9/378	157/18670	0.004764716	0.039425899	0.030708685	RUNX2/FBN1/ITGA3/ROR2/SFRP2/GDF15/FST/DKK1/HTRA3	9
BP	GO:0002673	regulation of acute inflammatory response	9/378	159/18670	0.005171774	0.04195135	0.03267575	C1R/C4BPB/C6/CPN2/CR1/IGHG4/IGHV2-5/IGLV3-25/IGKV1D-39	9
BP	GO:0046661	male sex differentiation	9/378	160/18670	0.005385156	0.04274684	0.033295353	FGF10/GATA3/GATA6/INHBA/MMP14/ROR2/SDC1/SFRP2/TFAP2C	9
BP	GO:0015698	inorganic anion transport	9/378	169/18670	0.007626329	0.056316337	0.043864584	ROS1/SLC20A1/APOL1/CLCA3P/CLCA2/WNK4/LRRC8E/SLC4A11/ANO9	9
BP	GO:0051897	positive regulation of protein kinase B signaling	9/378	176/18670	0.009813818	0.067495037	0.052571632	AREG/CSF3/EREG/FGF10/GATA3/MET/THBS1/GDF15/C1QTNF1	9
BP	GO:0048771	tissue remodeling	9/378	179/18670	0.010884051	0.07230677	0.056319472	CEACAM1/EPHA2/FGF10/LIF/MMP14/TIMP1/VDR/CTHRC1/CCR2	9
BP	GO:0051099	positive regulation of binding	9/378	179/18670	0.010884051	0.07230677	0.056319472	CSF3/GATA3/IFNG/MET/PLAUR/HMGA2/NRP1/CTHRC1/PYHIN1	9
BP	GO:0008217	regulation of blood pressure	9/378	182/18670	0.012039586	0.078012371	0.060763544	BDKRB1/COL1A2/CTSZ/KLK1/MME/NOS2/PTGS1/VEGFC/POSTN	9
BP	GO:0042098	T cell proliferation	9/378	184/18670	0.012859261	0.080524935	0.06272057	CD70/IL2RA/IDO1/TNFSF4/LILRB2/CD274/CD209/PLA2G2F/CCR2	9
BP	GO:2000377	regulation of reactive oxygen species metabolic process	9/378	195/18670	0.018127239	0.099847955	0.077771198	CYP1B1/FPR2/IFNG/MMP3/PAX2/PTX3/THBS1/XDH/ZC3H12A	9
BP	GO:0003417	growth plate cartilage development	8/378	36/18670	4.83326E-07	4.33661E-05	3.37777E-05	COL6A1/COL6A2/COL6A3/COL7A1/COL12A1/MMP13/COL21A1/COL27A1	8
BP	GO:1905517	macrophage migration	8/378	53/18670	1.04854E-05	0.000431882	0.000336392	CMKLR1/MMP14/ROR2/RARRES2/THBS1/EMILIN1/SLAMF8/CCR2	8
BP	GO:0033627	cell adhesion mediated by integrin	8/378	68/18670	6.716E-05	0.001728904	0.001346637	CYP1B1/DPP4/EPHA2/FBN1/SERPINE1/SFRP2/SNAI2/CXCL13	8
BP	GO:0002532	production of molecular mediator involved in inflammatory response	8/378	72/18670	0.000101368	0.002462948	0.001918381	IDO1/MEFV/NOS2/SERPINE1/IL1R2/SLAMF8/ZC3H12A/GBP5	8
BP	GO:0110110	positive regulation of animal organ morphogenesis	8/378	81/18670	0.000232635	0.004686839	0.003650561	FGF10/GATA3/LIF/PAX2/VDR/WNT2/PAX8/DKK1	8
BP	GO:0046427	positive regulation of JAK-STAT cascade	8/378	89/18670	0.00044408	0.007586198	0.005908861	CSF2/CYP1B1/IFNG/LIF/TNFRSF18/IL24/CLCF1/IL31RA	8
BP	GO:0046634	regulation of alpha-beta T cell activation	8/378	93/18670	0.000597132	0.009379522	0.007305675	RUNX1/GATA3/IFNG/TNFSF4/CD274/ZC3H12A/ZNF683/CCR2	8
BP	GO:0045621	positive regulation of lymphocyte differentiation	8/378	94/18670	0.00064138	0.009865541	0.007684233	RUNX1/GATA3/IFNG/IL2RA/IL7R/MMP14/TNFSF4/LILRB2	8
BP	GO:0060993	kidney morphogenesis	8/378	94/18670	0.00064138	0.009865541	0.007684233	FGF10/GATA3/GCNT1/LIF/PAX2/PAX8/WNK4/IRX3	8
BP	GO:0042472	inner ear morphogenesis	8/378	98/18670	0.000845582	0.011964019	0.00931873	ALDH1A3/FGF10/GATA3/ROR2/PAX2/PAX8/MYO3A/CTHRC1	8
BP	GO:0048525	negative regulation of viral process	8/378	99/18670	0.000904014	0.012645957	0.009849888	FCN1/MX1/OAS3/PTX3/HMGA2/OASL/POU2F3/ZC3H12A	8
BP	GO:0032649	regulation of interferon-gamma production	8/378	101/18670	0.001030581	0.013841898	0.010781403	GATA3/IL1R1/INHBA/TNFSF4/PGLYRP1/CD274/ZC3H12A/CCR2	8
BP	GO:2001237	negative regulation of extrinsic apoptotic signaling pathway	8/378	104/18670	0.001246607	0.015825936	0.012326763	CSF2/FGF10/SERPINE1/SFRP2/SNAI2/THBS1/SCG2/NRP1	8
BP	GO:0002286	T cell activation involved in immune response	8/378	106/18670	0.001409624	0.017418251	0.013567011	CEACAM1/GATA3/IFNA5/IFNG/PTGER4/TNFSF4/ZC3H12A/CLEC4D	8
BP	GO:0001909	leukocyte mediated cytotoxicity	8/378	107/18670	0.001497245	0.017844848	0.013899285	CEACAM1/CD1B/GZMB/IL7R/KIR2DL4/NOS2/PRF1/CXCL6	8
BP	GO:0001938	positive regulation of endothelial cell proliferation	8/378	112/18670	0.002002258	0.021569023	0.016800031	CCL11/CCL24/VEGFC/WNT2/SCG2/NRP1/CCL26/LRG1	8
BP	GO:0032609	interferon-gamma production	8/378	113/18670	0.00211769	0.022323285	0.017387523	GATA3/IL1R1/INHBA/TNFSF4/PGLYRP1/CD274/ZC3H12A/CCR2	8
BP	GO:0032612	interleukin-1 production	8/378	115/18670	0.00236422	0.024077373	0.018753776	CEACAM1/IFNG/MEFV/IL1R2/ZC3H12A/NLRP12/GBP5/PYHIN1	8
BP	GO:0042471	ear morphogenesis	8/378	118/18670	0.002775587	0.026586828	0.020708381	ALDH1A3/FGF10/GATA3/ROR2/PAX2/PAX8/MYO3A/CTHRC1	8
BP	GO:0022612	gland morphogenesis	8/378	120/18670	0.003079465	0.029042538	0.022621124	AREG/CEACAM1/EPHA2/FGF10/CCL11/SNAI2/VDR/NRP1	8
BP	GO:0045667	regulation of osteoblast differentiation	8/378	126/18670	0.004148304	0.036098034	0.028116624	AREG/RUNX2/FBN2/SFRP2/SNAI2/FAM20C/CTHRC1/TWIST2	8
BP	GO:0090101	negative regulation of transmembrane receptor protein serine/threonine kinase signaling pathway	8/378	126/18670	0.004148304	0.036098034	0.028116624	FBN1/FBN2/SFRP2/FST/EMILIN1/DKK1/HTRA3/HTRA4	8
BP	GO:0002576	platelet degranulation	8/378	128/18670	0.004561661	0.038161775	0.029724063	F5/F13A1/SERPINE1/SERPINA1/RARRES2/THBS1/TIMP1/VEGFC	8
BP	GO:0045598	regulation of fat cell differentiation	8/378	132/18670	0.005482633	0.043242808	0.033681661	CMKLR1/GATA3/RARRES2/SFRP2/SNAI2/SULT1E1/ZC3H12A/MEDAG	8
BP	GO:0072175	epithelial tube formation	8/378	132/18670	0.005482633	0.043242808	0.033681661	FGF10/GATA3/PAX2/SFRP2/SPINT1/PAX8/IRX3/CTHRC1	8
BP	GO:0007586	digestion	8/378	139/18670	0.007427598	0.054958296	0.042806811	FGF10/KCNN4/SLC2A2/VDR/SOAT2/MUC13/WNK4/UCN2	8
BP	GO:0033135	regulation of peptidyl-serine phosphorylation	8/378	139/18670	0.007427598	0.054958296	0.042806811	BDKRB2/CSF3/IFNA5/IFNG/IL11/LIF/SFRP2/DKK1	8
BP	GO:0042542	response to hydrogen peroxide	8/378	146/18670	0.009852009	0.067632215	0.052678479	AREG/COL1A1/CYP1B1/LCN2/MET/PAX2/SDC1/FOSL1	8
BP	GO:0035148	tube formation	8/378	148/18670	0.010641849	0.071981629	0.056066221	FGF10/GATA3/PAX2/SFRP2/SPINT1/PAX8/IRX3/CTHRC1	8
BP	GO:1903707	negative regulation of hemopoiesis	8/378	155/18670	0.013777947	0.084004685	0.065430935	CEACAM1/RUNX1/FBN1/HOXB8/INHBA/TNFSF4/PGLYRP1/ZC3H12A	8
BP	GO:0030203	glycosaminoglycan metabolic process	8/378	160/18670	0.016397851	0.093942797	0.073171693	B4GALT1/HAS3/LUM/SDC1/PGLYRP1/HS3ST3A1/LYVE1/GALNT5	8
BP	GO:0015718	monocarboxylic acid transport	8/378	162/18670	0.017540342	0.09679814	0.075395709	AQP9/BDKRB2/CEACAM1/NOS2/THBS1/SLC27A3/PLA2R1/PLA2G2F	8
BP	GO:0003418	growth plate cartilage chondrocyte differentiation	7/378	24/18670	3.39281E-07	3.49365E-05	2.72119E-05	COL6A1/COL6A2/COL6A3/COL7A1/COL12A1/COL21A1/COL27A1	7
BP	GO:0003433	chondrocyte development involved in endochondral bone morphogenesis	7/378	24/18670	3.39281E-07	3.49365E-05	2.72119E-05	COL6A1/COL6A2/COL6A3/COL7A1/COL12A1/COL21A1/COL27A1	7
BP	GO:0072677	eosinophil migration	7/378	25/18670	4.6306E-07	4.29141E-05	3.34256E-05	PTGER4/CCL7/CCL11/CCL13/CCL24/SCG2/CCL26	7
BP	GO:0060536	cartilage morphogenesis	7/378	29/18670	1.40206E-06	9.28117E-05	7.22907E-05	COL6A1/COL6A2/COL6A3/COL7A1/COL12A1/SNAI2/COL21A1	7
BP	GO:0003413	chondrocyte differentiation involved in endochondral bone morphogenesis	7/378	30/18670	1.79714E-06	0.000112915	8.79492E-05	COL6A1/COL6A2/COL6A3/COL7A1/COL12A1/COL21A1/COL27A1	7
BP	GO:0045589	regulation of regulatory T cell differentiation	7/378	32/18670	2.86939E-06	0.000163643	0.000127461	RUNX1/CR1/IFNG/IL2RA/TNFSF4/TNFRSF18/LILRB2	7
BP	GO:0045066	regulatory T cell differentiation	7/378	34/18670	4.42894E-06	0.000234544	0.000182686	RUNX1/CR1/IFNG/IL2RA/TNFSF4/TNFRSF18/LILRB2	7
BP	GO:0019835	cytolysis	7/378	40/18670	1.38258E-05	0.000533877	0.000415835	C6/CSF2/GZMB/PAX2/PRF1/APOL1/PGLYRP1	7
BP	GO:0033628	regulation of cell adhesion mediated by integrin	7/378	46/18670	3.57603E-05	0.001113978	0.000867673	CYP1B1/DPP4/EPHA2/SERPINE1/SFRP2/SNAI2/CXCL13	7
BP	GO:0071675	regulation of mononuclear cell migration	7/378	46/18670	3.57603E-05	0.001113978	0.000867673	CMKLR1/FPR2/SERPINE1/RARRES2/THBS1/SLAMF8/CCR2	7
BP	GO:0030574	collagen catabolic process	7/378	47/18670	4.12946E-05	0.001244546	0.000969372	COL13A1/FAP/MMP3/MMP13/MMP14/ADAMTS2/ADAMTS14	7
BP	GO:0070206	protein trimerization	7/378	54/18670	0.000102983	0.002462948	0.001918381	COL1A1/COL1A2/COL6A1/COL6A2/LCN2/EMILIN1/C1QTNF1	7
BP	GO:0031640	killing of cells of other organism	7/378	62/18670	0.00024898	0.004883434	0.003803689	IFNG/NOS2/PRF1/CCL13/CXCL6/APOL1/PGLYRP1	7
BP	GO:0044364	disruption of cells of other organism	7/378	62/18670	0.00024898	0.004883434	0.003803689	IFNG/NOS2/PRF1/CCL13/CXCL6/APOL1/PGLYRP1	7
BP	GO:0045600	positive regulation of fat cell differentiation	7/378	64/18670	0.000303811	0.005775517	0.004498528	CMKLR1/RARRES2/SFRP2/SNAI2/SULT1E1/ZC3H12A/MEDAG	7
BP	GO:0010812	negative regulation of cell-substrate adhesion	7/378	68/18670	0.000442457	0.007586198	0.005908861	COL1A1/FBLN1/MMP14/SERPINE1/THBS1/FZD7/POSTN	7
BP	GO:0002709	regulation of T cell mediated immunity	7/378	70/18670	0.000528559	0.00874718	0.006813146	CEACAM1/CD1B/GATA3/IL1R1/IL7R/TNFSF4/CCR2	7
BP	GO:0042531	positive regulation of tyrosine phosphorylation of STAT protein	7/378	71/18670	0.00057634	0.009248892	0.007203928	CSF2/IFNG/LIF/TNFRSF18/IL24/CLCF1/IL31RA	7
BP	GO:0061180	mammary gland epithelium development	7/378	72/18670	0.000627491	0.00973268	0.007580748	AREG/EPHA2/FGF10/GATA3/CCL11/VDR/WNT2	7
BP	GO:0001707	mesoderm formation	7/378	75/18670	0.000802857	0.011535627	0.008985057	EPHA2/INHBA/ITGA3/PAX2/SFRP2/HMGA2/DKK1	7
BP	GO:0048332	mesoderm morphogenesis	7/378	77/18670	0.0009398	0.013048082	0.010163103	EPHA2/INHBA/ITGA3/PAX2/SFRP2/HMGA2/DKK1	7
BP	GO:0042509	regulation of tyrosine phosphorylation of STAT protein	7/378	83/18670	0.001463456	0.01773457	0.01381339	CSF2/IFNG/LIF/TNFRSF18/IL24/CLCF1/IL31RA	7
BP	GO:0045582	positive regulation of T cell differentiation	7/378	83/18670	0.001463456	0.01773457	0.01381339	RUNX1/GATA3/IFNG/IL2RA/IL7R/TNFSF4/LILRB2	7
BP	GO:1903901	negative regulation of viral life cycle	7/378	85/18670	0.00168101	0.019255639	0.014998145	FCN1/MX1/OAS3/PTX3/HMGA2/OASL/ZC3H12A	7
BP	GO:0007260	tyrosine phosphorylation of STAT protein	7/378	86/18670	0.001798805	0.02020658	0.015738829	CSF2/IFNG/LIF/TNFRSF18/IL24/CLCF1/IL31RA	7
BP	GO:0032602	chemokine production	7/378	89/18670	0.002190934	0.023007906	0.017920772	EPHA2/IFNG/MEFV/CXCL6/SNAI2/TNFSF4/POSTN	7
BP	GO:0001656	metanephros development	7/378	90/18670	0.002335317	0.02384854	0.018575539	FBN1/FGF10/GATA3/LIF/PAX2/PAX8/IRX3	7
BP	GO:0035710	CD4-positive, alpha-beta T cell activation	7/378	92/18670	0.002645993	0.02561017	0.019947665	RUNX1/GATA3/IFNG/PTGER4/TNFSF4/CD274/ZC3H12A	7
BP	GO:0042102	positive regulation of T cell proliferation	7/378	95/18670	0.003170363	0.029235161	0.022771158	CD70/IL2RA/TNFSF4/LILRB2/CD274/CD209/CCR2	7
BP	GO:0002824	positive regulation of adaptive immune response based on somatic recombination of immune receptors built from immunoglobulin superfamily domains	7/378	100/18670	0.004216277	0.036518086	0.0284438	CD1B/GATA3/IL1R1/TNFSF4/CLCF1/CD274/CCR2	7
BP	GO:0022600	digestive system process	7/378	100/18670	0.004216277	0.036518086	0.0284438	FGF10/KCNN4/SLC2A2/VDR/SOAT2/MUC13/WNK4	7
BP	GO:0046632	alpha-beta T cell differentiation	7/378	101/18670	0.00445351	0.037865051	0.029492947	RUNX1/GATA3/IFNG/PTGER4/TNFSF4/ZC3H12A/ZNF683	7
BP	GO:0007229	integrin-mediated signaling pathway	7/378	103/18670	0.004958065	0.040662712	0.031672034	CEACAM1/COL3A1/ITGA3/LAMA3/TIMP1/NRP1/ADAMTS1	7
BP	GO:0032652	regulation of interleukin-1 production	7/378	103/18670	0.004958065	0.040662712	0.031672034	CEACAM1/IFNG/MEFV/IL1R2/ZC3H12A/NLRP12/PYHIN1	7
BP	GO:1902106	negative regulation of leukocyte differentiation	7/378	103/18670	0.004958065	0.040662712	0.031672034	CEACAM1/RUNX1/FBN1/INHBA/TNFSF4/PGLYRP1/ZC3H12A	7
BP	GO:0002821	positive regulation of adaptive immune response	7/378	105/18670	0.005504457	0.043322767	0.033743941	CD1B/GATA3/IL1R1/TNFSF4/CLCF1/CD274/CCR2	7
BP	GO:0048593	camera-type eye morphogenesis	7/378	112/18670	0.007776336	0.056843112	0.044274887	ALDH1A3/COL8A1/COL8A2/EPHA2/PAX2/WNT2/SDK1	7
BP	GO:0030282	bone mineralization	7/378	114/18670	0.008536769	0.060857313	0.047401533	COL1A2/FBN2/IBSP/LOX/MMP13/ROR2/FAM20C	7
BP	GO:0042035	regulation of cytokine biosynthetic process	7/378	114/18670	0.008536769	0.060857313	0.047401533	EREG/GATA3/IFNG/INHBA/THBS1/NLRP12/CCR2	7
BP	GO:0046660	female sex differentiation	7/378	115/18670	0.008936842	0.063343924	0.049338345	EREG/FGF10/INHBA/MMP14/PTX3/ADAMTS1/RETN	7
BP	GO:0002761	regulation of myeloid leukocyte differentiation	7/378	117/18670	0.009777993	0.067373642	0.052477078	CEACAM1/RUNX1/FBN1/IFNG/INHBA/LIF/ROR2	7
BP	GO:0007173	epidermal growth factor receptor signaling pathway	7/378	119/18670	0.010675532	0.071981629	0.056066221	AREG/CEACAM1/EREG/GRB7/PLAUR/SHC1/CBLC	7
BP	GO:0042089	cytokine biosynthetic process	7/378	123/18670	0.012647903	0.080215679	0.062479692	EREG/GATA3/IFNG/INHBA/THBS1/NLRP12/CCR2	7
BP	GO:0001838	embryonic epithelial tube formation	7/378	124/18670	0.013179393	0.08183586	0.063741645	GATA3/PAX2/SFRP2/SPINT1/PAX8/IRX3/CTHRC1	7
BP	GO:0042107	cytokine metabolic process	7/378	124/18670	0.013179393	0.08183586	0.063741645	EREG/GATA3/IFNG/INHBA/THBS1/NLRP12/CCR2	7
BP	GO:0010595	positive regulation of endothelial cell migration	7/378	128/18670	0.015466291	0.091880677	0.071565515	GATA3/MET/THBS1/VEGFC/NRP1/SRPX2/ZC3H12A	7
BP	GO:0051291	protein heterooligomerization	7/378	128/18670	0.015466291	0.091880677	0.071565515	CHRNB4/COL1A1/COL1A2/COL6A1/COL6A2/ITPR3/C1QTNF1	7
BP	GO:0003206	cardiac chamber morphogenesis	7/378	129/18670	0.016079448	0.093942797	0.073171693	GATA3/GATA6/NPY2R/SFRP2/WNT2/NRP1/ADAMTS1	7
BP	GO:0030183	B cell differentiation	7/378	131/18670	0.017357119	0.096177637	0.074912402	IFNA5/IL11/INHBA/MMP14/IKZF3/CLCF1/SLAMF8	7
BP	GO:0003414	chondrocyte morphogenesis involved in endochondral bone morphogenesis	6/378	18/18670	1.00033E-06	7.01038E-05	5.46036E-05	COL6A1/COL6A2/COL6A3/COL7A1/COL12A1/COL21A1	6
BP	GO:0003429	growth plate cartilage chondrocyte morphogenesis	6/378	18/18670	1.00033E-06	7.01038E-05	5.46036E-05	COL6A1/COL6A2/COL6A3/COL7A1/COL12A1/COL21A1	6
BP	GO:0090171	chondrocyte morphogenesis	6/378	18/18670	1.00033E-06	7.01038E-05	5.46036E-05	COL6A1/COL6A2/COL6A3/COL7A1/COL12A1/COL21A1	6
BP	GO:0003422	growth plate cartilage morphogenesis	6/378	19/18670	1.43714E-06	9.34645E-05	7.27991E-05	COL6A1/COL6A2/COL6A3/COL7A1/COL12A1/COL21A1	6
BP	GO:0048245	eosinophil chemotaxis	6/378	21/18670	2.77733E-06	0.000160868	0.0001253	CCL7/CCL11/CCL13/CCL24/SCG2/CCL26	6
BP	GO:0045992	negative regulation of embryonic development	6/378	26/18670	1.0816E-05	0.000440605	0.000343186	COL5A1/COL5A2/GATA3/SFRP2/FZD7/DKK1	6
BP	GO:0034698	response to gonadotropin	6/378	28/18670	1.71034E-05	0.000634023	0.000493838	GATA6/GJB2/INHBA/ITGA3/PAPPA/PAX8	6
BP	GO:0032689	negative regulation of interferon-gamma production	6/378	35/18670	6.53813E-05	0.001694884	0.001320139	GATA3/INHBA/TNFSF4/PGLYRP1/CD274/ZC3H12A	6
BP	GO:0048333	mesodermal cell differentiation	6/378	35/18670	6.53813E-05	0.001694884	0.001320139	INHBA/ITGA3/PAX2/SFRP2/HMGA2/DKK1	6
BP	GO:1905521	regulation of macrophage migration	6/378	39/18670	0.000122753	0.002861923	0.002229141	CMKLR1/MMP14/RARRES2/THBS1/EMILIN1/SLAMF8	6
BP	GO:0002823	negative regulation of adaptive immune response based on somatic recombination of immune receptors built from immunoglobulin superfamily domains	6/378	40/18670	0.000141976	0.003228855	0.002514943	CEACAM1/C4BPB/CR1/IL7R/TNFSF4/ZC3H12A	6
BP	GO:0010955	negative regulation of protein processing	6/378	41/18670	0.000163505	0.003651293	0.002843978	C4BPB/CR1/CTSZ/SERPINE1/THBS1/IL1R2	6
BP	GO:1903318	negative regulation of protein maturation	6/378	41/18670	0.000163505	0.003651293	0.002843978	C4BPB/CR1/CTSZ/SERPINE1/THBS1/IL1R2	6
BP	GO:0010470	regulation of gastrulation	6/378	42/18670	0.000187536	0.00401444	0.003126832	COL5A1/COL5A2/OTX2/SFRP2/FZD7/DKK1	6
BP	GO:0002820	negative regulation of adaptive immune response	6/378	45/18670	0.000276695	0.005329838	0.004151391	CEACAM1/C4BPB/CR1/IL7R/TNFSF4/ZC3H12A	6
BP	GO:0002534	cytokine production involved in inflammatory response	6/378	49/18670	0.000443828	0.007586198	0.005908861	IDO1/MEFV/NOS2/IL1R2/ZC3H12A/GBP5	6
BP	GO:0002704	negative regulation of leukocyte mediated immunity	6/378	49/18670	0.000443828	0.007586198	0.005908861	CEACAM1/C4BPB/CR1/IL7R/KIR2DL4/CCR2	6
BP	GO:0006968	cellular defense response	6/378	53/18670	0.000680833	0.010218015	0.007958773	KIR2DL4/KIR3DL2/PRF1/FOSL1/LILRB2/CCR2	6
BP	GO:0030195	negative regulation of blood coagulation	6/378	53/18670	0.000680833	0.010218015	0.007958773	CEACAM1/FAP/SERPINE1/PLAUR/THBS1/C1QTNF1	6
BP	GO:0031638	zymogen activation	6/378	53/18670	0.000680833	0.010218015	0.007958773	C1R/CTSZ/KLK1/MMP14/SERPINE1/THBS1	6
BP	GO:0032655	regulation of interleukin-12 production	6/378	54/18670	0.000753065	0.010994817	0.008563822	CMKLR1/IFNG/IDO1/MEFV/THBS1/TNFSF4	6
BP	GO:1900047	negative regulation of hemostasis	6/378	54/18670	0.000753065	0.010994817	0.008563822	CEACAM1/FAP/SERPINE1/PLAUR/THBS1/C1QTNF1	6
BP	GO:0032615	interleukin-12 production	6/378	56/18670	0.000915173	0.01275394	0.009933996	CMKLR1/IFNG/IDO1/MEFV/THBS1/TNFSF4	6
BP	GO:0050819	negative regulation of coagulation	6/378	57/18670	0.00100567	0.013556436	0.010559058	CEACAM1/FAP/SERPINE1/PLAUR/THBS1/C1QTNF1	6
BP	GO:0048645	animal organ formation	6/378	61/18670	0.001438137	0.017594632	0.013704393	FGF10/GATA6/PAX2/WNT2/PAX8/DKK1	6
BP	GO:2000514	regulation of CD4-positive, alpha-beta T cell activation	6/378	61/18670	0.001438137	0.017594632	0.013704393	RUNX1/GATA3/IFNG/TNFSF4/CD274/ZC3H12A	6
BP	GO:0046637	regulation of alpha-beta T cell differentiation	6/378	63/18670	0.001701362	0.019287306	0.01502281	RUNX1/GATA3/IFNG/TNFSF4/ZC3H12A/ZNF683	6
BP	GO:0002292	T cell differentiation involved in immune response	6/378	68/18670	0.002519038	0.024961837	0.019442681	GATA3/IFNG/PTGER4/TNFSF4/ZC3H12A/CLEC4D	6
BP	GO:0050918	positive chemotaxis	6/378	68/18670	0.002519038	0.024961837	0.019442681	FGF10/FPR2/MET/VEGFC/SCG2/NRP1	6
BP	GO:0038034	signal transduction in absence of ligand	6/378	72/18670	0.003361591	0.030762271	0.023960618	CSF2/FGF10/INHBA/LCN2/SNAI2/SRPX	6
BP	GO:0097192	extrinsic apoptotic signaling pathway in absence of ligand	6/378	72/18670	0.003361591	0.030762271	0.023960618	CSF2/FGF10/INHBA/LCN2/SNAI2/SRPX	6
BP	GO:0061844	antimicrobial humoral immune response mediated by antimicrobial peptide	6/378	73/18670	0.003601538	0.032428548	0.025258474	CCL13/CXCL6/CXCL5/PGLYRP1/CXCL13/RNASE7	6
BP	GO:0043367	CD4-positive, alpha-beta T cell differentiation	6/378	74/18670	0.003853976	0.033854713	0.026369309	RUNX1/GATA3/IFNG/PTGER4/TNFSF4/ZC3H12A	6
BP	GO:0061045	negative regulation of wound healing	6/378	76/18670	0.004397869	0.037477936	0.029191424	CEACAM1/FAP/SERPINE1/PLAUR/THBS1/C1QTNF1	6
BP	GO:0072088	nephron epithelium morphogenesis	6/378	76/18670	0.004397869	0.037477936	0.029191424	GATA3/LIF/PAX2/PAX8/WNK4/IRX3	6
BP	GO:0001910	regulation of leukocyte mediated cytotoxicity	6/378	78/18670	0.004996373	0.040796376	0.031776144	CEACAM1/CD1B/IL7R/KIR2DL4/NOS2/CXCL6	6
BP	GO:0072028	nephron morphogenesis	6/378	78/18670	0.004996373	0.040796376	0.031776144	GATA3/LIF/PAX2/PAX8/WNK4/IRX3	6
BP	GO:0030193	regulation of blood coagulation	6/378	79/18670	0.005317075	0.042636313	0.033209265	CEACAM1/FAP/SERPINE1/PLAUR/THBS1/C1QTNF1	6
BP	GO:0022617	extracellular matrix disassembly	6/378	80/18670	0.005652595	0.044300572	0.034505549	DPP4/FAP/MMP3/MMP13/MMP14/TIMP1	6
BP	GO:1900046	regulation of hemostasis	6/378	80/18670	0.005652595	0.044300572	0.034505549	CEACAM1/FAP/SERPINE1/PLAUR/THBS1/C1QTNF1	6
BP	GO:0032642	regulation of chemokine production	6/378	82/18670	0.006369642	0.049192216	0.038315633	EPHA2/IFNG/MEFV/CXCL6/SNAI2/POSTN	6
BP	GO:0002718	regulation of cytokine production involved in immune response	6/378	84/18670	0.007150607	0.053600802	0.041749464	GATA3/IL1R1/KIR2DL4/TNFSF4/SPON2/CCR2	6
BP	GO:0050818	regulation of coagulation	6/378	84/18670	0.007150607	0.053600802	0.041749464	CEACAM1/FAP/SERPINE1/PLAUR/THBS1/C1QTNF1	6
BP	GO:0050886	endocrine process	6/378	84/18670	0.007150607	0.053600802	0.041749464	CTSZ/GATA3/INHBA/MME/RETN/C1QTNF1	6
BP	GO:0042058	regulation of epidermal growth factor receptor signaling pathway	6/378	86/18670	0.007998561	0.058024784	0.045195287	AREG/CEACAM1/EREG/PLAUR/SHC1/CBLC	6
BP	GO:1901888	regulation of cell junction assembly	6/378	88/18670	0.008916541	0.063321106	0.049320573	RUNX1/EPHA2/MMP14/SNAI2/THBS1/NRP1	6
BP	GO:0042475	odontogenesis of dentin-containing tooth	6/378	90/18670	0.009907545	0.067762487	0.052779948	RUNX2/FGF10/SERPINE1/FAM20A/ODAM/FAM20C	6
BP	GO:1903035	negative regulation of response to wounding	6/378	90/18670	0.009907545	0.067762487	0.052779948	CEACAM1/FAP/SERPINE1/PLAUR/THBS1/C1QTNF1	6
BP	GO:0030510	regulation of BMP signaling pathway	6/378	91/18670	0.010431353	0.071082769	0.055366102	FBN1/ITGA3/SFRP2/FST/DKK1/HTRA3	6
BP	GO:0045639	positive regulation of myeloid cell differentiation	6/378	91/18670	0.010431353	0.071082769	0.055366102	RUNX1/CSF3/IFNG/INHBA/LIF/ROR2	6
BP	GO:0007589	body fluid secretion	6/378	93/18670	0.011537398	0.075563839	0.058856392	FGF10/KCNN4/OAS2/VDR/XDH/WNK4	6
BP	GO:0072080	nephron tubule development	6/378	93/18670	0.011537398	0.075563839	0.058856392	GATA3/LIF/PAX2/PAX8/WNK4/IRX3	6
BP	GO:1901184	regulation of ERBB signaling pathway	6/378	93/18670	0.011537398	0.075563839	0.058856392	AREG/CEACAM1/EREG/PLAUR/SHC1/CBLC	6
BP	GO:0002702	positive regulation of production of molecular mediator of immune response	6/378	95/18670	0.012723717	0.080215679	0.062479692	GATA3/IL1R1/KIR2DL4/TNFSF4/SPON2/CLCF1	6
BP	GO:0042116	macrophage activation	6/378	95/18670	0.012723717	0.080215679	0.062479692	CSF2/FPR2/IFNG/THBS1/ZC3H12A/IL31RA	6
BP	GO:0060337	type I interferon signaling pathway	6/378	95/18670	0.012723717	0.080215679	0.062479692	IFNA5/MX1/OAS2/OAS3/OASL/ZBP1	6
BP	GO:0061326	renal tubule development	6/378	95/18670	0.012723717	0.080215679	0.062479692	GATA3/LIF/PAX2/PAX8/WNK4/IRX3	6
BP	GO:0071357	cellular response to type I interferon	6/378	95/18670	0.012723717	0.080215679	0.062479692	IFNA5/MX1/OAS2/OAS3/OASL/ZBP1	6
BP	GO:1903076	regulation of protein localization to plasma membrane	6/378	95/18670	0.012723717	0.080215679	0.062479692	EPHA2/IFNG/ITGA3/MMP14/STAC/LRRC15	6
BP	GO:0008585	female gonad development	6/378	96/18670	0.013347852	0.082743292	0.064448441	EREG/INHBA/MMP14/PTX3/ADAMTS1/RETN	6
BP	GO:0015908	fatty acid transport	6/378	97/18670	0.013993094	0.08503672	0.066234783	BDKRB2/NOS2/THBS1/SLC27A3/PLA2R1/PLA2G2F	6
BP	GO:0034340	response to type I interferon	6/378	99/18670	0.015348231	0.091472498	0.071247586	IFNA5/MX1/OAS2/OAS3/OASL/ZBP1	6
BP	GO:0034446	substrate adhesion-dependent cell spreading	6/378	100/18670	0.016058782	0.093942797	0.073171693	FBLN1/LAMB1/LAMB3/FZD7/NRP1/POSTN	6
BP	GO:0031532	actin cytoskeleton reorganization	6/378	101/18670	0.016791746	0.094520355	0.073621551	CSF3/FGF10/SHC1/NRP1/CDC42BPG/BAIAP2L1	6
BP	GO:0032611	interleukin-1 beta production	6/378	101/18670	0.016791746	0.094520355	0.073621551	IFNG/MEFV/ZC3H12A/NLRP12/GBP5/PYHIN1	6
BP	GO:0046545	development of primary female sexual characteristics	6/378	101/18670	0.016791746	0.094520355	0.073621551	EREG/INHBA/MMP14/PTX3/ADAMTS1/RETN	6
BP	GO:0050830	defense response to Gram-positive bacterium	6/378	101/18670	0.016791746	0.094520355	0.073621551	EPHA2/RARRES2/PGLYRP1/RNASE7/GBP4/SSC5D	6
BP	GO:0002367	cytokine production involved in immune response	6/378	102/18670	0.017547437	0.09679814	0.075395709	GATA3/IL1R1/KIR2DL4/TNFSF4/SPON2/CCR2	6
BP	GO:2000379	positive regulation of reactive oxygen species metabolic process	6/378	102/18670	0.017547437	0.09679814	0.075395709	FPR2/IFNG/PTX3/THBS1/XDH/ZC3H12A	6
BP	GO:0070208	protein heterotrimerization	5/378	13/18670	3.73042E-06	0.000203363	0.000158399	COL1A1/COL1A2/COL6A1/COL6A2/C1QTNF1	5
BP	GO:0051709	regulation of killing of cells of other organism	5/378	17/18670	1.67757E-05	0.000628157	0.000489269	IFNG/NOS2/PRF1/CXCL6/PGLYRP1	5
BP	GO:0002544	chronic inflammatory response	5/378	19/18670	3.04882E-05	0.001009104	0.000785987	IDO1/CCL11/THBS1/PTGES/CXCL13	5
BP	GO:0060231	mesenchymal to epithelial transition	5/378	19/18670	3.04882E-05	0.001009104	0.000785987	GATA3/LIF/PAX2/PAX8/FZD7	5
BP	GO:0001958	endochondral ossification	5/378	28/18670	0.000221815	0.004568167	0.003558128	RUNX2/COL1A1/COL13A1/MMP13/MMP14	5
BP	GO:0036075	replacement ossification	5/378	28/18670	0.000221815	0.004568167	0.003558128	RUNX2/COL1A1/COL13A1/MMP13/MMP14	5
BP	GO:0010092	specification of animal organ identity	5/378	33/18670	0.000492999	0.008269448	0.006441042	FGF10/PAX2/WNT2/PAX8/DKK1	5
BP	GO:0060603	mammary gland duct morphogenesis	5/378	33/18670	0.000492999	0.008269448	0.006441042	AREG/EPHA2/FGF10/CCL11/VDR	5
BP	GO:0048048	embryonic eye morphogenesis	5/378	34/18670	0.000568498	0.009202717	0.007167962	ALDH1A3/FBN1/FBN2/MFAP2/PAX2	5
BP	GO:0060795	cell fate commitment involved in formation of primary germ layer	5/378	34/18670	0.000568498	0.009202717	0.007167962	GATA6/PAX2/SFRP2/FZD7/DKK1	5
BP	GO:1905332	positive regulation of morphogenesis of an epithelium	5/378	35/18670	0.000652351	0.009992829	0.007783377	GATA3/LIF/PAX2/WNT2/PAX8	5
BP	GO:0040036	regulation of fibroblast growth factor receptor signaling pathway	5/378	36/18670	0.000745128	0.010994817	0.008563822	RUNX2/GATA3/OTX2/THBS1/FAM20C	5
BP	GO:0002707	negative regulation of lymphocyte mediated immunity	5/378	38/18670	0.000959802	0.013098236	0.010202167	CEACAM1/C4BPB/CR1/IL7R/KIR2DL4	5
BP	GO:0032692	negative regulation of interleukin-1 production	5/378	39/18670	0.001082897	0.014492056	0.011287808	CEACAM1/MEFV/IL1R2/ZC3H12A/NLRP12	5
BP	GO:0043616	keratinocyte proliferation	5/378	43/18670	0.001694766	0.01927146	0.015010468	AREG/EREG/FGF10/SNAI2/VDR	5
BP	GO:0030225	macrophage differentiation	5/378	44/18670	0.001880772	0.02106351	0.016406289	CSF2/INHBA/LIF/ROR2/IL31RA	5
BP	GO:0032570	response to progesterone	5/378	45/18670	0.002081282	0.022106909	0.017218988	DSG2/GJB2/PTGER2/THBS1/FOSL1	5
BP	GO:0022602	ovulation cycle process	5/378	46/18670	0.002296946	0.023604833	0.018385716	EREG/INHBA/PTX3/ADAMTS1/RETN	5
BP	GO:0060443	mammary gland morphogenesis	5/378	46/18670	0.002296946	0.023604833	0.018385716	AREG/EPHA2/FGF10/CCL11/VDR	5
BP	GO:1900015	regulation of cytokine production involved in inflammatory response	5/378	46/18670	0.002296946	0.023604833	0.018385716	MEFV/NOS2/IL1R2/ZC3H12A/GBP5	5
BP	GO:0043370	regulation of CD4-positive, alpha-beta T cell differentiation	5/378	47/18670	0.002528419	0.024961837	0.019442681	RUNX1/GATA3/IFNG/TNFSF4/ZC3H12A	5
BP	GO:2001239	regulation of extrinsic apoptotic signaling pathway in absence of ligand	5/378	47/18670	0.002528419	0.024961837	0.019442681	CSF2/FGF10/INHBA/SNAI2/SRPX	5
BP	GO:0032964	collagen biosynthetic process	5/378	53/18670	0.00428601	0.036778332	0.028646505	COL1A1/COL5A1/P3H3/EMILIN1/RCN3	5
BP	GO:0002720	positive regulation of cytokine production involved in immune response	5/378	54/18670	0.004646515	0.038707034	0.030148764	GATA3/IL1R1/KIR2DL4/TNFSF4/SPON2	5
BP	GO:0045620	negative regulation of lymphocyte differentiation	5/378	55/18670	0.005028059	0.040875029	0.031837407	RUNX1/INHBA/TNFSF4/PGLYRP1/ZC3H12A	5
BP	GO:0060688	regulation of morphogenesis of a branching structure	5/378	56/18670	0.005431283	0.043020865	0.03350879	FGF10/PAX2/SNAI2/WNT2/PAX8	5
BP	GO:0042130	negative regulation of T cell proliferation	5/378	59/18670	0.006777359	0.051482927	0.040099859	IL2RA/IDO1/LILRB2/CD274/PLA2G2F	5
BP	GO:0043388	positive regulation of DNA binding	5/378	59/18670	0.006777359	0.051482927	0.040099859	GATA3/IFNG/PLAUR/HMGA2/PYHIN1	5
BP	GO:0045071	negative regulation of viral genome replication	5/378	59/18670	0.006777359	0.051482927	0.040099859	MX1/OAS3/HMGA2/OASL/ZC3H12A	5
BP	GO:0002294	CD4-positive, alpha-beta T cell differentiation involved in immune response	5/378	60/18670	0.007273593	0.054034484	0.042087258	GATA3/IFNG/PTGER4/TNFSF4/ZC3H12A	5
BP	GO:0002287	alpha-beta T cell activation involved in immune response	5/378	61/18670	0.007794615	0.056843112	0.044274887	GATA3/IFNG/PTGER4/TNFSF4/ZC3H12A	5
BP	GO:0002293	alpha-beta T cell differentiation involved in immune response	5/378	61/18670	0.007794615	0.056843112	0.044274887	GATA3/IFNG/PTGER4/TNFSF4/ZC3H12A	5
BP	GO:0016266	O-glycan processing	5/378	61/18670	0.007794615	0.056843112	0.044274887	GCNT1/GALNT5/MUC13/MUCL1/GXYLT2	5
BP	GO:0045123	cellular extravasation	5/378	61/18670	0.007794615	0.056843112	0.044274887	GCNT1/IL1R1/PTGER4/JAML/CCR2	5
BP	GO:0045669	positive regulation of osteoblast differentiation	5/378	64/18670	0.009512348	0.065902141	0.051330931	RUNX2/FBN2/SFRP2/FAM20C/CTHRC1	5
BP	GO:0060135	maternal process involved in female pregnancy	5/378	64/18670	0.009512348	0.065902141	0.051330931	DSG2/GJB2/ITGA3/LIF/VDR	5
BP	GO:0048207	vesicle targeting, rough ER to cis-Golgi	5/378	66/18670	0.010792147	0.071981629	0.056066221	AREG/COL7A1/CTSZ/F5/SERPINA1	5
BP	GO:0048208	COPII vesicle coating	5/378	66/18670	0.010792147	0.071981629	0.056066221	AREG/COL7A1/CTSZ/F5/SERPINA1	5
BP	GO:0030858	positive regulation of epithelial cell differentiation	5/378	67/18670	0.011474109	0.075549776	0.058845438	LIF/SERPINE1/PAX2/VDR/PAX8	5
BP	GO:0031343	positive regulation of cell killing	5/378	68/18670	0.012184829	0.078012371	0.060763544	CD1B/IFNG/NOS2/PRF1/PGLYRP1	5
BP	GO:0071230	cellular response to amino acid stimulus	5/378	68/18670	0.012184829	0.078012371	0.060763544	COL1A1/COL1A2/COL3A1/COL5A2/COL6A1	5
BP	GO:0015909	long-chain fatty acid transport	5/378	69/18670	0.012924828	0.080524935	0.06272057	BDKRB2/THBS1/SLC27A3/PLA2R1/PLA2G2F	5
BP	GO:0042698	ovulation cycle	5/378	69/18670	0.012924828	0.080524935	0.06272057	EREG/INHBA/PTX3/ADAMTS1/RETN	5
BP	GO:0071300	cellular response to retinoic acid	5/378	69/18670	0.012924828	0.080524935	0.06272057	COL1A1/GJB3/PAX2/WNT2/FZD7	5
BP	GO:0006901	vesicle coating	5/378	70/18670	0.013694612	0.083634147	0.065142324	AREG/COL7A1/CTSZ/F5/SERPINA1	5
BP	GO:0090114	COPII-coated vesicle budding	5/378	72/18670	0.015325505	0.091472498	0.071247586	AREG/COL7A1/CTSZ/F5/SERPINA1	5
BP	GO:0032945	negative regulation of mononuclear cell proliferation	5/378	73/18670	0.016187561	0.093942797	0.073171693	IL2RA/IDO1/LILRB2/CD274/PLA2G2F	5
BP	GO:0050672	negative regulation of lymphocyte proliferation	5/378	73/18670	0.016187561	0.093942797	0.073171693	IL2RA/IDO1/LILRB2/CD274/PLA2G2F	5
BP	GO:0031670	cellular response to nutrient	5/378	74/18670	0.017081299	0.095026004	0.074015398	CDKN2B/COL1A1/SNAI2/VDR/POSTN	5
BP	GO:0048199	vesicle targeting, to, from or within Golgi	5/378	74/18670	0.017081299	0.095026004	0.074015398	AREG/COL7A1/CTSZ/F5/SERPINA1	5
BP	GO:0050710	negative regulation of cytokine secretion	5/378	74/18670	0.017081299	0.095026004	0.074015398	PTGER4/IL1R2/ZC3H12A/NLRP12/SSC5D	5
BP	GO:0072078	nephron tubule morphogenesis	5/378	74/18670	0.017081299	0.095026004	0.074015398	GATA3/PAX2/PAX8/WNK4/IRX3	5
BP	GO:1900182	positive regulation of protein localization to nucleus	5/378	74/18670	0.017081299	0.095026004	0.074015398	CCT6A/IFNG/LIF/ZC3H12A/PYHIN1	5
BP	GO:0072182	regulation of nephron tubule epithelial cell differentiation	4/378	13/18670	0.000102311	0.002462948	0.001918381	GATA3/LIF/PAX2/PAX8	4
BP	GO:0051712	positive regulation of killing of cells of other organism	4/378	14/18670	0.000140953	0.003225393	0.002512247	IFNG/NOS2/PRF1/PGLYRP1	4
BP	GO:0072160	nephron tubule epithelial cell differentiation	4/378	15/18670	0.000189148	0.00401444	0.003126832	GATA3/LIF/PAX2/PAX8	4
BP	GO:0002643	regulation of tolerance induction	4/378	16/18670	0.000248183	0.004883434	0.003803689	IL2RA/IDO1/LILRB2/CD274	4
BP	GO:0072079	nephron tubule formation	4/378	18/18670	0.000404112	0.00708039	0.005514889	GATA3/PAX2/PAX8/IRX3	4
BP	GO:2000696	regulation of epithelial cell differentiation involved in kidney development	4/378	19/18670	0.000503745	0.008373921	0.006522416	GATA3/LIF/PAX2/PAX8	4
BP	GO:1905523	positive regulation of macrophage migration	4/378	20/18670	0.000619687	0.00965202	0.007517922	CMKLR1/MMP14/RARRES2/THBS1	4
BP	GO:0140131	positive regulation of lymphocyte chemotaxis	4/378	21/18670	0.000753354	0.010994817	0.008563822	CCL7/CXCL14/CXCL13/CCR2	4
BP	GO:0002507	tolerance induction	4/378	25/18670	0.00149382	0.017844848	0.013899285	IL2RA/IDO1/LILRB2/CD274	4
BP	GO:0060444	branching involved in mammary gland duct morphogenesis	4/378	25/18670	0.00149382	0.017844848	0.013899285	AREG/EPHA2/CCL11/VDR	4
BP	GO:0090025	regulation of monocyte chemotaxis	4/378	25/18670	0.00149382	0.017844848	0.013899285	FPR2/SERPINE1/SLAMF8/CCR2	4
BP	GO:0010758	regulation of macrophage chemotaxis	4/378	26/18670	0.001737517	0.019577434	0.01524879	CMKLR1/RARRES2/THBS1/SLAMF8	4
BP	GO:0036336	dendritic cell migration	4/378	27/18670	0.002007475	0.021569023	0.016800031	ARHGEF5/SLAMF8/NLRP12/CCR2	4
BP	GO:0042501	serine phosphorylation of STAT protein	4/378	27/18670	0.002007475	0.021569023	0.016800031	IFNA5/IFNG/LIF/IL24	4
BP	GO:1901623	regulation of lymphocyte chemotaxis	4/378	27/18670	0.002007475	0.021569023	0.016800031	CCL7/CXCL14/CXCL13/CCR2	4
BP	GO:0010818	T cell chemotaxis	4/378	28/18670	0.002305085	0.023604833	0.018385716	CXCR3/CCL26/CXCL13/CCR2	4
BP	GO:0042730	fibrinolysis	4/378	28/18670	0.002305085	0.023604833	0.018385716	FAP/SERPINE1/PLAUR/THBS1	4
BP	GO:0045577	regulation of B cell differentiation	4/378	28/18670	0.002305085	0.023604833	0.018385716	INHBA/MMP14/IKZF3/SLAMF8	4
BP	GO:0085029	extracellular matrix assembly	4/378	28/18670	0.002305085	0.023604833	0.018385716	COL1A2/HAS3/LOX/EMILIN1	4
BP	GO:2000515	negative regulation of CD4-positive, alpha-beta T cell activation	4/378	29/18670	0.002631721	0.025538714	0.019892009	RUNX1/TNFSF4/CD274/ZC3H12A	4
BP	GO:0002828	regulation of type 2 immune response	4/378	30/18670	0.002988736	0.028408317	0.022127132	GATA3/IDO1/TNFSF4/CCR2	4
BP	GO:0002724	regulation of T cell cytokine production	4/378	31/18670	0.00337746	0.030762271	0.023960618	GATA3/IL1R1/TNFSF4/CCR2	4
BP	GO:0035767	endothelial cell chemotaxis	4/378	31/18670	0.00337746	0.030762271	0.023960618	MET/THBS1/NRP1/CXCL13	4
BP	GO:0003338	metanephros morphogenesis	4/378	32/18670	0.003799198	0.033532442	0.026118294	FGF10/LIF/PAX2/PAX8	4
BP	GO:0071295	cellular response to vitamin	4/378	32/18670	0.003799198	0.033532442	0.026118294	COL1A1/SNAI2/VDR/POSTN	4
BP	GO:0010837	regulation of keratinocyte proliferation	4/378	33/18670	0.004255225	0.036598884	0.028506734	AREG/FGF10/SNAI2/VDR	4
BP	GO:0030851	granulocyte differentiation	4/378	33/18670	0.004255225	0.036598884	0.028506734	CEACAM1/RUNX1/CSF2/CSF3	4
BP	GO:0043516	regulation of DNA damage response, signal transduction by p53 class mediator	4/378	34/18670	0.004746789	0.039365426	0.030661583	PMAIP1/SNAI2/PLA2R1/PYHIN1	4
BP	GO:0070670	response to interleukin-4	4/378	34/18670	0.004746789	0.039365426	0.030661583	GATA3/MRC1/CCL11/IL24	4
BP	GO:0042092	type 2 immune response	4/378	35/18670	0.005275103	0.042510451	0.033111231	GATA3/IDO1/TNFSF4/CCR2	4
BP	GO:0110111	negative regulation of animal organ morphogenesis	4/378	35/18670	0.005275103	0.042510451	0.033111231	CEACAM1/GATA3/PAX2/PAX8	4
BP	GO:0060428	lung epithelium development	4/378	36/18670	0.00584135	0.045683301	0.035582552	FGF10/GATA6/WNT2/RCN3	4
BP	GO:0071542	dopaminergic neuron differentiation	4/378	37/18670	0.006446676	0.049477902	0.038538152	OTX2/SFRP2/WNT2/DKK1	4
BP	GO:2000403	positive regulation of lymphocyte migration	4/378	37/18670	0.006446676	0.049477902	0.038538152	CCL7/CXCL14/CXCL13/CCR2	4
BP	GO:0032350	regulation of hormone metabolic process	4/378	38/18670	0.00709219	0.053545314	0.041706244	GATA3/IFNG/VDR/PAX8	4
BP	GO:0046636	negative regulation of alpha-beta T cell activation	4/378	38/18670	0.00709219	0.053545314	0.041706244	RUNX1/TNFSF4/CD274/ZC3H12A	4
BP	GO:0048246	macrophage chemotaxis	4/378	38/18670	0.00709219	0.053545314	0.041706244	CMKLR1/RARRES2/THBS1/SLAMF8	4
BP	GO:0002369	T cell cytokine production	4/378	40/18670	0.008508039	0.060857313	0.047401533	GATA3/IL1R1/TNFSF4/CCR2	4
BP	GO:0090184	positive regulation of kidney development	4/378	40/18670	0.008508039	0.060857313	0.047401533	GATA3/LIF/PAX2/PAX8	4
BP	GO:0001953	negative regulation of cell-matrix adhesion	4/378	43/18670	0.010958781	0.072543213	0.056503637	MMP14/SERPINE1/THBS1/POSTN	4
BP	GO:0006775	fat-soluble vitamin metabolic process	4/378	43/18670	0.010958781	0.072543213	0.056503637	CYP26A1/IFNG/SNAI2/VDR	4
BP	GO:0035850	epithelial cell differentiation involved in kidney development	4/378	44/18670	0.011866581	0.077582746	0.060428911	GATA3/LIF/PAX2/PAX8	4
BP	GO:0001974	blood vessel remodeling	4/378	45/18670	0.012821245	0.080524935	0.06272057	CEACAM1/FGF10/LIF/CCR2	4
BP	GO:0032309	icosanoid secretion	4/378	45/18670	0.012821245	0.080524935	0.06272057	BDKRB2/NOS2/PLA2R1/PLA2G2F	4
BP	GO:0019731	antibacterial humoral response	4/378	46/18670	0.013823559	0.084144389	0.06553975	IGHA1/IGHM/SPON2/RNASE7	4
BP	GO:0060986	endocrine hormone secretion	4/378	47/18670	0.01487427	0.08951123	0.069719962	GATA3/INHBA/RETN/C1QTNF1	4
BP	GO:0070231	T cell apoptotic process	4/378	47/18670	0.01487427	0.08951123	0.069719962	IL2RA/IL7R/IDO1/CD274	4
BP	GO:0002711	positive regulation of T cell mediated immunity	4/378	48/18670	0.01597408	0.093942797	0.073171693	CD1B/GATA3/IL1R1/TNFSF4	4
BP	GO:0001913	T cell mediated cytotoxicity	4/378	49/18670	0.01712365	0.095026004	0.074015398	CEACAM1/CD1B/IL7R/PRF1	4
BP	GO:0071715	icosanoid transport	4/378	49/18670	0.01712365	0.095026004	0.074015398	BDKRB2/NOS2/PLA2R1/PLA2G2F	4
BP	GO:1901571	fatty acid derivative transport	4/378	49/18670	0.01712365	0.095026004	0.074015398	BDKRB2/NOS2/PLA2R1/PLA2G2F	4
BP	GO:2001238	positive regulation of extrinsic apoptotic signaling pathway	4/378	49/18670	0.01712365	0.095026004	0.074015398	INHBA/PMAIP1/THBS1/SRPX	4
BP	GO:0002517	T cell tolerance induction	3/378	11/18670	0.00120387	0.015509682	0.012080433	IL2RA/IDO1/LILRB2	3
BP	GO:0032908	regulation of transforming growth factor beta1 production	3/378	11/18670	0.00120387	0.015509682	0.012080433	GATA6/LUM/THBS1	3
BP	GO:0033629	negative regulation of cell adhesion mediated by integrin	3/378	11/18670	0.00120387	0.015509682	0.012080433	CYP1B1/SERPINE1/SNAI2	3
BP	GO:0003337	mesenchymal to epithelial transition involved in metanephros morphogenesis	3/378	12/18670	0.001581167	0.018203059	0.014178294	LIF/PAX2/PAX8	3
BP	GO:0008228	opsonization	3/378	12/18670	0.001581167	0.018203059	0.014178294	C4BPB/PTX3/SPON2	3
BP	GO:0032905	transforming growth factor beta1 production	3/378	12/18670	0.001581167	0.018203059	0.014178294	GATA6/LUM/THBS1	3
BP	GO:0038110	interleukin-2-mediated signaling pathway	3/378	12/18670	0.001581167	0.018203059	0.014178294	IL2RA/IL2RB/SHC1	3
BP	GO:0042368	vitamin D biosynthetic process	3/378	12/18670	0.001581167	0.018203059	0.014178294	IFNG/SNAI2/VDR	3
BP	GO:0042659	regulation of cell fate specification	3/378	12/18670	0.001581167	0.018203059	0.014178294	SFRP2/FZD7/DKK1	3
BP	GO:0071481	cellular response to X-ray	3/378	12/18670	0.001581167	0.018203059	0.014178294	GATA3/SFRP2/HMGA2	3
BP	GO:0072017	distal tubule development	3/378	12/18670	0.001581167	0.018203059	0.014178294	PAX2/PAX8/WNK4	3
BP	GO:1902337	regulation of apoptotic process involved in morphogenesis	3/378	12/18670	0.001581167	0.018203059	0.014178294	PAX2/VDR/PAX8	3
BP	GO:0002430	complement receptor mediated signaling pathway	3/378	13/18670	0.002024823	0.021569023	0.016800031	CMKLR1/CR1/FPR2	3
BP	GO:0010454	negative regulation of cell fate commitment	3/378	13/18670	0.002024823	0.021569023	0.016800031	SFRP2/FZD7/DKK1	3
BP	GO:0030656	regulation of vitamin metabolic process	3/378	13/18670	0.002024823	0.021569023	0.016800031	IFNG/SNAI2/VDR	3
BP	GO:0033623	regulation of integrin activation	3/378	13/18670	0.002024823	0.021569023	0.016800031	PTGER4/CXCL13/FBLIM1	3
BP	GO:0071352	cellular response to interleukin-2	3/378	13/18670	0.002024823	0.021569023	0.016800031	IL2RA/IL2RB/SHC1	3
BP	GO:0090399	replicative senescence	3/378	13/18670	0.002024823	0.021569023	0.016800031	MME/SERPINE1/PLA2R1	3
BP	GO:0007501	mesodermal cell fate specification	3/378	14/18670	0.002538606	0.024961837	0.019442681	PAX2/SFRP2/DKK1	3
BP	GO:0010755	regulation of plasminogen activation	3/378	14/18670	0.002538606	0.024961837	0.019442681	CTSZ/SERPINE1/THBS1	3
BP	GO:0050930	induction of positive chemotaxis	3/378	14/18670	0.002538606	0.024961837	0.019442681	FGF10/VEGFC/SCG2	3
BP	GO:0051917	regulation of fibrinolysis	3/378	14/18670	0.002538606	0.024961837	0.019442681	FAP/SERPINE1/THBS1	3
BP	GO:0070669	response to interleukin-2	3/378	14/18670	0.002538606	0.024961837	0.019442681	IL2RA/IL2RB/SHC1	3
BP	GO:0072216	positive regulation of metanephros development	3/378	14/18670	0.002538606	0.024961837	0.019442681	LIF/PAX2/PAX8	3
BP	GO:1903054	negative regulation of extracellular matrix organization	3/378	14/18670	0.002538606	0.024961837	0.019442681	DPP4/FAP/EMILIN1	3
BP	GO:1904748	regulation of apoptotic process involved in development	3/378	14/18670	0.002538606	0.024961837	0.019442681	PAX2/VDR/PAX8	3
BP	GO:0010759	positive regulation of macrophage chemotaxis	3/378	15/18670	0.003125971	0.029042538	0.022621124	CMKLR1/RARRES2/THBS1	3
BP	GO:0032352	positive regulation of hormone metabolic process	3/378	15/18670	0.003125971	0.029042538	0.022621124	GATA3/IFNG/PAX8	3
BP	GO:0042362	fat-soluble vitamin biosynthetic process	3/378	15/18670	0.003125971	0.029042538	0.022621124	IFNG/SNAI2/VDR	3
BP	GO:0043517	positive regulation of DNA damage response, signal transduction by p53 class mediator	3/378	15/18670	0.003125971	0.029042538	0.022621124	PMAIP1/PLA2R1/PYHIN1	3
BP	GO:0071599	otic vesicle development	3/378	15/18670	0.003125971	0.029042538	0.022621124	FGF10/GATA3/PAX8	3
BP	GO:0072283	metanephric renal vesicle morphogenesis	3/378	15/18670	0.003125971	0.029042538	0.022621124	LIF/PAX2/PAX8	3
BP	GO:0002830	positive regulation of type 2 immune response	3/378	16/18670	0.003790075	0.033532442	0.026118294	GATA3/IDO1/TNFSF4	3
BP	GO:0032695	negative regulation of interleukin-12 production	3/378	16/18670	0.003790075	0.033532442	0.026118294	CMKLR1/MEFV/THBS1	3
BP	GO:0050711	negative regulation of interleukin-1 secretion	3/378	16/18670	0.003790075	0.033532442	0.026118294	IL1R2/ZC3H12A/NLRP12	3
BP	GO:0071380	cellular response to prostaglandin E stimulus	3/378	16/18670	0.003790075	0.033532442	0.026118294	PTGER2/PTGER4/TNFSF4	3
BP	GO:0002418	immune response to tumor cell	3/378	17/18670	0.004533794	0.03802438	0.029617047	CEACAM1/PRF1/CD274	3
BP	GO:0042268	regulation of cytolysis	3/378	17/18670	0.004533794	0.03802438	0.029617047	CSF2/PAX2/PGLYRP1	3
BP	GO:0090185	negative regulation of kidney development	3/378	17/18670	0.004533794	0.03802438	0.029617047	GATA3/PAX2/PAX8	3
BP	GO:1904948	midbrain dopaminergic neuron differentiation	3/378	17/18670	0.004533794	0.03802438	0.029617047	SFRP2/WNT2/DKK1	3
BP	GO:0001911	negative regulation of leukocyte mediated cytotoxicity	3/378	18/18670	0.005359731	0.042636313	0.033209265	CEACAM1/IL7R/KIR2DL4	3
BP	GO:0071371	cellular response to gonadotropin stimulus	3/378	18/18670	0.005359731	0.042636313	0.033209265	GATA6/INHBA/PAX8	3
BP	GO:0072077	renal vesicle morphogenesis	3/378	18/18670	0.005359731	0.042636313	0.033209265	LIF/PAX2/PAX8	3
BP	GO:0090026	positive regulation of monocyte chemotaxis	3/378	18/18670	0.005359731	0.042636313	0.033209265	FPR2/SERPINE1/CCR2	3
BP	GO:0001710	mesodermal cell fate commitment	3/378	19/18670	0.006270228	0.048525543	0.037796364	PAX2/SFRP2/DKK1	3
BP	GO:0002726	positive regulation of T cell cytokine production	3/378	19/18670	0.006270228	0.048525543	0.037796364	GATA3/IL1R1/TNFSF4	3
BP	GO:0072087	renal vesicle development	3/378	19/18670	0.006270228	0.048525543	0.037796364	LIF/PAX2/PAX8	3
BP	GO:2000251	positive regulation of actin cytoskeleton reorganization	3/378	19/18670	0.006270228	0.048525543	0.037796364	CSF3/NRP1/BAIAP2L1	3
BP	GO:0042535	positive regulation of tumor necrosis factor biosynthetic process	3/378	20/18670	0.007267382	0.054034484	0.042087258	IFNG/THBS1/CCR2	3
BP	GO:0043371	negative regulation of CD4-positive, alpha-beta T cell differentiation	3/378	20/18670	0.007267382	0.054034484	0.042087258	RUNX1/TNFSF4/ZC3H12A	3
BP	GO:0072234	metanephric nephron tubule development	3/378	20/18670	0.007267382	0.054034484	0.042087258	LIF/PAX2/PAX8	3
BP	GO:0030728	ovulation	3/378	21/18670	0.008353054	0.060009244	0.046740975	EREG/INHBA/ADAMTS1	3
BP	GO:0033141	positive regulation of peptidyl-serine phosphorylation of STAT protein	3/378	21/18670	0.008353054	0.060009244	0.046740975	IFNA5/IFNG/LIF	3
BP	GO:0061213	positive regulation of mesonephros development	3/378	21/18670	0.008353054	0.060009244	0.046740975	GATA3/PAX2/PAX8	3
BP	GO:1900016	negative regulation of cytokine production involved in inflammatory response	3/378	21/18670	0.008353054	0.060009244	0.046740975	MEFV/IL1R2/ZC3H12A	3
BP	GO:2000810	regulation of bicellular tight junction assembly	3/378	21/18670	0.008353054	0.060009244	0.046740975	RUNX1/EPHA2/SNAI2	3
BP	GO:0001759	organ induction	3/378	22/18670	0.009528877	0.065902141	0.051330931	FGF10/WNT2/DKK1	3
BP	GO:0031342	negative regulation of cell killing	3/378	22/18670	0.009528877	0.065902141	0.051330931	CEACAM1/IL7R/KIR2DL4	3
BP	GO:0032069	regulation of nuclease activity	3/378	22/18670	0.009528877	0.065902141	0.051330931	OAS2/OAS3/OASL	3
BP	GO:0033622	integrin activation	3/378	22/18670	0.009528877	0.065902141	0.051330931	PTGER4/CXCL13/FBLIM1	3
BP	GO:0035929	steroid hormone secretion	3/378	22/18670	0.009528877	0.065902141	0.051330931	INHBA/RETN/C1QTNF1	3
BP	GO:0042359	vitamin D metabolic process	3/378	22/18670	0.009528877	0.065902141	0.051330931	IFNG/SNAI2/VDR	3
BP	GO:0045649	regulation of macrophage differentiation	3/378	22/18670	0.009528877	0.065902141	0.051330931	INHBA/LIF/ROR2	3
BP	GO:0071379	cellular response to prostaglandin stimulus	3/378	22/18670	0.009528877	0.065902141	0.051330931	PTGER2/PTGER4/TNFSF4	3
BP	GO:1901798	positive regulation of signal transduction by p53 class mediator	3/378	22/18670	0.009528877	0.065902141	0.051330931	PMAIP1/PLA2R1/PYHIN1	3
BP	GO:0002347	response to tumor cell	3/378	23/18670	0.010796273	0.071981629	0.056066221	CEACAM1/PRF1/CD274	3
BP	GO:0033139	regulation of peptidyl-serine phosphorylation of STAT protein	3/378	23/18670	0.010796273	0.071981629	0.056066221	IFNA5/IFNG/LIF	3
BP	GO:0034695	response to prostaglandin E	3/378	23/18670	0.010796273	0.071981629	0.056066221	PTGER2/PTGER4/TNFSF4	3
BP	GO:0060445	branching involved in salivary gland morphogenesis	3/378	23/18670	0.010796273	0.071981629	0.056066221	FGF10/SNAI2/NRP1	3
BP	GO:0072170	metanephric tubule development	3/378	23/18670	0.010796273	0.071981629	0.056066221	LIF/PAX2/PAX8	3
BP	GO:0072215	regulation of metanephros development	3/378	23/18670	0.010796273	0.071981629	0.056066221	LIF/PAX2/PAX8	3
BP	GO:0072243	metanephric nephron epithelium development	3/378	23/18670	0.010796273	0.071981629	0.056066221	LIF/PAX2/PAX8	3
BP	GO:0002407	dendritic cell chemotaxis	3/378	24/18670	0.012156459	0.078012371	0.060763544	ARHGEF5/SLAMF8/CCR2	3
BP	GO:0009110	vitamin biosynthetic process	3/378	24/18670	0.012156459	0.078012371	0.060763544	IFNG/SNAI2/VDR	3
BP	GO:0034505	tooth mineralization	3/378	24/18670	0.012156459	0.078012371	0.060763544	COL1A1/FAM20A/FAM20C	3
BP	GO:0046639	negative regulation of alpha-beta T cell differentiation	3/378	24/18670	0.012156459	0.078012371	0.060763544	RUNX1/TNFSF4/ZC3H12A	3
BP	GO:0046697	decidualization	3/378	24/18670	0.012156459	0.078012371	0.060763544	GJB2/LIF/VDR	3
BP	GO:0060343	trabecula formation	3/378	24/18670	0.012156459	0.078012371	0.060763544	COL1A1/FBN2/ADAMTS1	3
BP	GO:0071677	positive regulation of mononuclear cell migration	3/378	24/18670	0.012156459	0.078012371	0.060763544	FPR2/SERPINE1/CCR2	3
BP	GO:0090103	cochlea morphogenesis	3/378	24/18670	0.012156459	0.078012371	0.060763544	PAX2/MYO3A/CTHRC1	3
BP	GO:2001026	regulation of endothelial cell chemotaxis	3/378	24/18670	0.012156459	0.078012371	0.060763544	MET/THBS1/CXCL13	3
BP	GO:0031639	plasminogen activation	3/378	25/18670	0.013610455	0.083257354	0.064848842	CTSZ/SERPINE1/THBS1	3
BP	GO:0050927	positive regulation of positive chemotaxis	3/378	25/18670	0.013610455	0.083257354	0.064848842	FGF10/VEGFC/SCG2	3
BP	GO:0060561	apoptotic process involved in morphogenesis	3/378	25/18670	0.013610455	0.083257354	0.064848842	PAX2/VDR/PAX8	3
BP	GO:0061217	regulation of mesonephros development	3/378	25/18670	0.013610455	0.083257354	0.064848842	GATA3/PAX2/PAX8	3
BP	GO:0072202	cell differentiation involved in metanephros development	3/378	25/18670	0.013610455	0.083257354	0.064848842	LIF/PAX2/PAX8	3
BP	GO:0072273	metanephric nephron morphogenesis	3/378	25/18670	0.013610455	0.083257354	0.064848842	LIF/PAX2/PAX8	3
BP	GO:2000679	positive regulation of transcription regulatory region DNA binding	3/378	25/18670	0.013610455	0.083257354	0.064848842	GATA3/IFNG/HMGA2	3
BP	GO:0042044	fluid transport	3/378	26/18670	0.015159099	0.090636743	0.070596619	AQP9/CSF2/SLC4A11	3
BP	GO:0050926	regulation of positive chemotaxis	3/378	26/18670	0.015159099	0.090636743	0.070596619	FGF10/VEGFC/SCG2	3
BP	GO:1900120	regulation of receptor binding	3/378	26/18670	0.015159099	0.090636743	0.070596619	LOX/PHLDA2/NRP1	3
BP	GO:0002825	regulation of T-helper 1 type immune response	3/378	27/18670	0.016803052	0.094520355	0.073621551	IL1R1/TNFSF4/CCR2	3
BP	GO:0007176	regulation of epidermal growth factor-activated receptor activity	3/378	27/18670	0.016803052	0.094520355	0.073621551	EREG/SHC1/CBLC	3
BP	GO:0072207	metanephric epithelium development	3/378	27/18670	0.016803052	0.094520355	0.073621551	LIF/PAX2/PAX8	3
BP	GO:0002713	negative regulation of B cell mediated immunity	2/378	10/18670	0.016522985	0.093942797	0.073171693	C4BPB/CR1	2
BP	GO:0002890	negative regulation of immunoglobulin mediated immune response	2/378	10/18670	0.016522985	0.093942797	0.073171693	C4BPB/CR1	2
BP	GO:0002934	desmosome organization	2/378	10/18670	0.016522985	0.093942797	0.073171693	DSG2/SNAI2	2
BP	GO:0019062	virion attachment to host cell	2/378	10/18670	0.016522985	0.093942797	0.073171693	CD209/LRRC15	2
BP	GO:0021562	vestibulocochlear nerve development	2/378	10/18670	0.016522985	0.093942797	0.073171693	PAX2/NRP1	2
BP	GO:0032621	interleukin-18 production	2/378	10/18670	0.016522985	0.093942797	0.073171693	NLRP12/GBP5	2
BP	GO:0051918	negative regulation of fibrinolysis	2/378	10/18670	0.016522985	0.093942797	0.073171693	SERPINE1/THBS1	2
BP	GO:0060346	bone trabecula formation	2/378	10/18670	0.016522985	0.093942797	0.073171693	COL1A1/FBN2	2
BP	GO:0060600	dichotomous subdivision of an epithelial terminal unit	2/378	10/18670	0.016522985	0.093942797	0.073171693	AREG/NRP1	2
BP	GO:0061140	lung secretory cell differentiation	2/378	10/18670	0.016522985	0.093942797	0.073171693	FGF10/GATA6	2
BP	GO:0061299	retina vasculature morphogenesis in camera-type eye	2/378	10/18670	0.016522985	0.093942797	0.073171693	CYP1B1/NRP1	2
BP	GO:1904338	regulation of dopaminergic neuron differentiation	2/378	10/18670	0.016522985	0.093942797	0.073171693	SFRP2/DKK1	2
BP	GO:2000049	positive regulation of cell-cell adhesion mediated by cadherin	2/378	10/18670	0.016522985	0.093942797	0.073171693	ADAM19/PTPRU	2
BP	GO:2000252	negative regulation of feeding behavior	2/378	10/18670	0.016522985	0.093942797	0.073171693	NPY2R/RETN	2
BP	GO:2000833	positive regulation of steroid hormone secretion	2/378	10/18670	0.016522985	0.093942797	0.073171693	RETN/C1QTNF1	2
BP	GO:2001054	negative regulation of mesenchymal cell apoptotic process	2/378	10/18670	0.016522985	0.093942797	0.073171693	PAX2/PAX8	2
CC	GO:0062023	collagen-containing extracellular matrix	57/393	406/19717	8.97349E-32	2.64718E-29	2.41812E-29	AZGP1/COL1A1/COL1A2/COL3A1/COL5A1/COL5A2/COL6A1/COL6A2/COL6A3/COL7A1/COL8A1/COL8A2/COL12A1/COL13A1/CTSZ/DPT/F13A1/FBLN1/FBN1/FBN2/FCN1/FGF10/LAMA3/LAMB1/LAMB3/LOXL1/LTBP2/LUM/MFAP2/SERPINE1/PCOLCE/SERPINA1/RARRES2/SFRP2/TGFBI/THBS1/TIMP1/WNT2/MFAP5/SRPX/ADAM19/ADAMTS2/ADAMTS1/GDF15/POSTN/EMILIN1/MXRA5/SRPX2/ADAMDEC1/PODNL1/COL21A1/COL27A1/COL23A1/CTHRC1/LRRC15/COL24A1/SSC5D	57
CC	GO:0005788	endoplasmic reticulum lumen	35/393	309/19717	8.94661E-17	6.59812E-15	6.02719E-15	COL1A1/COL1A2/COL3A1/COL5A1/COL5A2/COL6A1/COL6A2/COL6A3/COL7A1/COL8A1/COL8A2/COL12A1/COL13A1/CTSZ/F5/FBN1/IGFBP3/LAMB1/SERPINA1/PLAUR/THBS1/TIMP1/SCG2/APOL1/FAM20C/RCN3/ARSJ/COL21A1/EVA1A/COL27A1/COL23A1/COL22A1/COL24A1/P4HA3/ARSI	35
CC	GO:0009897	external side of plasma membrane	30/393	393/19717	3.67515E-10	1.35521E-08	1.23795E-08	ANPEP/AZGP1/CD1B/CCR8/FCN1/FOLR3/B4GALT1/XCR1/CXCR3/IGHA1/IGHG4/IGHM/IL1R1/IL2RA/IL2RB/IL7R/TNFRSF9/ITGA3/SDC1/THBS1/WNT2/CD163/PRND/IGHV2-5/CD274/CD209/IL31RA/SSC5D/FCRL6/CCR2	30
CC	GO:0005581	collagen trimer	25/393	87/19717	2.01138E-22	2.96678E-20	2.71006E-20	COL1A1/COL1A2/COL3A1/COL5A1/COL5A2/COL6A1/COL6A2/COL6A3/COL7A1/COL8A1/COL8A2/COL12A1/COL13A1/FCN1/LOX/LUM/MARCO/EMILIN1/COL21A1/COL27A1/COL23A1/C1QTNF1/CTHRC1/COL22A1/COL24A1	25
CC	GO:0098802	plasma membrane receptor complex	20/393	295/19717	2.15071E-06	5.28717E-05	4.82967E-05	CEACAM1/CHRNA1/CHRNB4/IL2RA/IL2RB/ITGA3/EMILIN1/TRBV24-1/TRBV20-1/TRBV7-6/TRBV3-1/TRAV39/TRAV14DV4/TRAV12-3/TRAV12-2/TRAV12-1/TRAV9-2/TRAV8-2/TRAV3/TRAC	20
CC	GO:0044420	extracellular matrix component	19/393	51/19717	8.62298E-20	8.47926E-18	7.74555E-18	COL1A1/COL1A2/COL3A1/COL5A1/COL5A2/COL7A1/COL8A1/COL12A1/FBLN1/FBN1/FBN2/LAMA3/LAMB1/LAMB3/LUM/MFAP2/MFAP5/EMILIN1/COL27A1	19
CC	GO:0034774	secretory granule lumen	17/393	321/19717	0.000264131	0.004583454	0.004186848	CTSZ/F5/F13A1/FCN1/FOLR3/HK3/LCN2/SERPINE1/SERPINA1/PTX3/RARRES2/THBS1/TIMP1/VEGFC/PGLYRP1/RETN/LRG1	17
CC	GO:0060205	cytoplasmic vesicle lumen	17/393	338/19717	0.000477997	0.006943113	0.006342326	CTSZ/F5/F13A1/FCN1/FOLR3/HK3/LCN2/SERPINE1/SERPINA1/PTX3/RARRES2/THBS1/TIMP1/VEGFC/PGLYRP1/RETN/LRG1	17
CC	GO:0031983	vesicle lumen	17/393	339/19717	0.000494256	0.006943113	0.006342326	CTSZ/F5/F13A1/FCN1/FOLR3/HK3/LCN2/SERPINE1/SERPINA1/PTX3/RARRES2/THBS1/TIMP1/VEGFC/PGLYRP1/RETN/LRG1	17
CC	GO:0042581	specific granule	15/393	160/19717	7.7456E-07	2.07723E-05	1.89749E-05	CEACAM1/CHRNB4/CTSZ/FOLR3/FPR2/LCN2/PLAUR/PTX3/PGLYRP1/GPR84/RETN/LRG1/MCEMP1/CLEC4D/SLCO4C1	15
CC	GO:0030667	secretory granule membrane	15/393	298/19717	0.001003836	0.012338814	0.011271138	ANPEP/CEACAM1/CHRNB4/CR1/FPR2/B4GALT1/ITPR3/MME/PLAUR/LILRB2/GPR84/ABCA13/MCEMP1/CLEC4D/SLCO4C1	15
CC	GO:0042101	T cell receptor complex	14/393	127/19717	2.49465E-07	7.35921E-06	6.72242E-06	CEACAM1/TRBV24-1/TRBV20-1/TRBV7-6/TRBV3-1/TRAV39/TRAV14DV4/TRAV12-3/TRAV12-2/TRAV12-1/TRAV9-2/TRAV8-2/TRAV3/TRAC	14
CC	GO:0005604	basement membrane	13/393	95/19717	5.12174E-08	1.67879E-06	1.53353E-06	COL5A1/COL7A1/COL8A1/COL8A2/FBLN1/FBN1/LAMA3/LAMB1/LAMB3/LOXL1/TGFBI/TIMP1/ADAMTS1	13
CC	GO:0070820	tertiary granule	12/393	164/19717	0.000114616	0.002415123	0.002206142	CEACAM1/CHRNB4/CR1/FOLR3/FPR2/PTX3/PGLYRP1/LILRB2/GPR84/LRG1/MCEMP1/CLEC4D	12
CC	GO:0098644	complex of collagen trimers	9/393	19/19717	3.5113E-11	2.07167E-09	1.89241E-09	COL1A1/COL1A2/COL3A1/COL5A1/COL5A2/COL7A1/COL8A1/LUM/COL27A1	9
CC	GO:0072562	blood microparticle	9/393	147/19717	0.002791041	0.031667586	0.028927393	C1R/CPN2/F13A1/HSPA7/IGHA1/IGHG4/IGHM/APOL1/IGLV3-25	9
CC	GO:0035579	specific granule membrane	8/393	91/19717	0.00046658	0.006943113	0.006342326	CEACAM1/CHRNB4/FPR2/PLAUR/GPR84/MCEMP1/CLEC4D/SLCO4C1	8
CC	GO:0005583	fibrillar collagen trimer	7/393	11/19717	3.65163E-10	1.35521E-08	1.23795E-08	COL1A1/COL1A2/COL3A1/COL5A1/COL5A2/LUM/COL27A1	7
CC	GO:0098643	banded collagen fibril	7/393	11/19717	3.65163E-10	1.35521E-08	1.23795E-08	COL1A1/COL1A2/COL3A1/COL5A1/COL5A2/LUM/COL27A1	7
CC	GO:0035580	specific granule lumen	7/393	62/19717	0.000226832	0.004313457	0.003940214	CTSZ/FOLR3/LCN2/PTX3/PGLYRP1/RETN/LRG1	7
CC	GO:0031093	platelet alpha granule lumen	7/393	67/19717	0.000368372	0.006037203	0.005514804	F5/F13A1/SERPINE1/SERPINA1/THBS1/TIMP1/VEGFC	7
CC	GO:0070821	tertiary granule membrane	7/393	73/19717	0.000623244	0.008357139	0.007633997	CEACAM1/CHRNB4/FPR2/LILRB2/GPR84/MCEMP1/CLEC4D	7
CC	GO:0031091	platelet alpha granule	7/393	91/19717	0.002282459	0.02693302	0.024602509	F5/F13A1/SERPINE1/SERPINA1/THBS1/TIMP1/VEGFC	7
CC	GO:0001527	microfibril	4/393	10/19717	2.96831E-05	0.000673579	0.000615294	FBN1/FBN2/MFAP2/MFAP5	4
CC	GO:0071437	invadopodium	4/393	16/19717	0.00023395	0.004313457	0.003940214	DPP4/FAP/ITGA3/PLAUR	4
CC	GO:0043256	laminin complex	3/393	10/19717	0.000849708	0.010898423	0.009955384	LAMA3/LAMB1/LAMB3	3
CC	GO:0031258	lamellipodium membrane	3/393	22/19717	0.009134234	0.099799966	0.091164286	DPP4/EPHA2/FAP	3
MF	GO:0005201	extracellular matrix structural constituent	39/356	163/17697	6.01483E-31	3.24801E-28	2.69718E-28	COL1A1/COL1A2/COL3A1/COL5A1/COL5A2/COL6A1/COL6A2/COL6A3/COL7A1/COL8A1/COL8A2/COL12A1/COL13A1/DPT/FBLN1/FBN1/FBN2/LAMA3/LAMB1/LAMB3/LTBP2/LUM/MFAP2/PCOLCE/TGFBI/THBS1/TFPI2/MFAP5/SRPX/POSTN/EMILIN1/MXRA5/SRPX2/COL21A1/COL27A1/COL23A1/CTHRC1/COL22A1/COL24A1	39
MF	GO:0048018	receptor ligand activity	35/356	482/17697	5.49699E-11	5.93675E-09	4.92993E-09	AREG/CD70/CSF2/CSF3/EREG/FBN1/FGF10/IFNA5/IFNG/IL11/INHBA/INSL3/LIF/CCL7/CCL11/CCL13/CCL18/CCL24/CXCL6/CXCL5/SFRP2/TIMP1/TNFSF4/VEGFC/WNT2/SCG2/GDF15/CXCL14/CCL26/CXCL13/IL24/DKK1/CLCF1/RETN/UCN2	35
MF	GO:0005125	cytokine activity	26/356	220/17697	3.89508E-13	7.01115E-11	5.82213E-11	AREG/CD70/CSF2/CSF3/IFNA5/IFNG/IL11/INHBA/LIF/CCL7/CCL11/CCL13/CCL18/CCL24/CXCL6/CXCL5/TIMP1/TNFSF4/WNT2/SCG2/GDF15/CXCL14/CCL26/CXCL13/IL24/CLCF1	26
MF	GO:0005126	cytokine receptor binding	26/356	286/17697	1.54511E-10	1.3906E-08	1.15477E-08	CD70/CSF2/CSF3/GATA3/IFNA5/IFNG/IL11/INHBA/LIF/CCL7/CCL11/CCL13/CCL18/CCL24/CXCL6/CXCL5/SHC1/TNFSF4/VEGFC/GDF15/CXCL14/CCL26/CXCL13/CLCF1/LRG1/CCR2	26
MF	GO:0001664	G protein-coupled receptor binding	20/356	280/17697	1.07315E-06	3.88721E-05	3.22797E-05	BDKRB2/FCN1/INSL3/ROR2/CCL7/CCL11/CCL13/CCL18/CCL24/CXCL6/CXCL5/WNT2/FZD7/MARCO/CXCL14/CCL26/CXCL13/UCN2/CTHRC1/CCR2	20
MF	GO:0004175	endopeptidase activity	20/356	427/17697	0.00043347	0.007802456	0.006479232	C1R/CTSZ/DPP4/FAP/GZMB/HABP2/KLK1/MME/MMP3/MMP13/MMP14/PAPPA/ADAM12/ADAM19/ADAMTS2/ADAMTS1/ADAMDEC1/HTRA3/ADAMTS14/HTRA4	20
MF	GO:0050839	cell adhesion molecule binding	20/356	499/17697	0.002823605	0.037003068	0.030727694	COL3A1/COL5A1/DSG2/EPHA2/FAP/FBN1/IBSP/ITGA3/KRT18/LAMA3/LAMB1/MMP14/SFRP2/TGFBI/THBS1/LILRB2/POSTN/EMILIN1/BAIAP2L1/JAML	20
MF	GO:0019838	growth factor binding	19/356	137/17697	3.68844E-11	4.9794E-09	4.13494E-09	COL1A1/COL1A2/COL3A1/COL5A1/COL6A1/IGFBP3/IGFBP6/IL1R1/IL2RA/IL2RB/LTBP2/SHC1/THBS1/IL1R2/NRP1/CXCL13/SRPX2/HTRA3/HTRA4	19
MF	GO:0005539	glycosaminoglycan binding	19/356	229/17697	2.04508E-07	1.00395E-05	8.33688E-06	COL5A1/COL13A1/EPYC/FBN1/FGF10/HABP2/IGHM/LTBP2/PCOLCE/CCL7/CXCL6/THBS1/NRP1/PGLYRP1/ADAMTS1/CXCL13/POSTN/LYVE1/RNASE7	19
MF	GO:0015267	channel activity	18/356	456/17697	0.005258792	0.057954038	0.048125575	AQP9/CHRNA1/CHRNB4/GJB2/GJB3/ITPR3/KCNJ15/KCNN4/PRF1/APOL1/KCNK5/CLCA3P/CLCA2/MCOLN3/JPH1/LRRC8E/SLC4A11/ANO9	18
MF	GO:0022803	passive transmembrane transporter activity	18/356	457/17697	0.005376524	0.058066463	0.048218934	AQP9/CHRNA1/CHRNB4/GJB2/GJB3/ITPR3/KCNJ15/KCNN4/PRF1/APOL1/KCNK5/CLCA3P/CLCA2/MCOLN3/JPH1/LRRC8E/SLC4A11/ANO9	18
MF	GO:0030020	extracellular matrix structural constituent conferring tensile strength	17/356	41/17697	9.66815E-19	2.6104E-16	2.1677E-16	COL1A1/COL1A2/COL3A1/COL5A1/COL5A2/COL6A1/COL6A2/COL6A3/COL7A1/COL8A1/COL8A2/COL12A1/COL13A1/COL21A1/COL27A1/COL23A1/COL24A1	17
MF	GO:1901681	sulfur compound binding	16/356	250/17697	4.93749E-05	0.001211929	0.001006397	COL5A1/COL13A1/FBN1/FGF10/LTBP2/PCOLCE/CCL7/CXCL6/THBS1/SOAT2/NRP1/ADAMTS1/PTGES/FST/CXCL13/POSTN	16
MF	GO:0030246	carbohydrate binding	16/356	271/17697	0.000127492	0.002647911	0.00219885	CRYBG1/FCN1/HK3/MRC1/NPTX2/PTX3/SIGLEC1/CLEC10A/P3H3/GALNT5/PLA2R1/CD209/SIGLEC12/P4HA3/CLEC4D/LGALS7B	16
MF	GO:0004896	cytokine receptor activity	14/356	96/17697	7.42376E-09	5.7269E-07	4.75567E-07	CCR8/CMKLR1/XCR1/CXCR3/IL1R1/IL2RA/IL2RB/IL7R/IL9R/IL1R2/IL21R/IL22RA1/IL31RA/CCR2	14
MF	GO:0002020	protease binding	14/356	128/17697	3.01864E-07	1.35839E-05	1.12802E-05	BDKRB2/CD70/COL1A1/COL1A2/COL3A1/DPP4/FAP/IL1R1/INSL3/ITGA3/LCN2/SERPINE1/SERPINA1/TIMP1	14
MF	GO:0005178	integrin binding	14/356	132/17697	4.4205E-07	1.83621E-05	1.52481E-05	COL3A1/COL5A1/FAP/FBN1/IBSP/ITGA3/LAMA3/LAMB1/MMP14/SFRP2/TGFBI/THBS1/EMILIN1/JAML	14
MF	GO:0008237	metallopeptidase activity	14/356	181/17697	1.84467E-05	0.000524276	0.000435364	ANPEP/FAP/MME/MMP3/MMP13/MMP14/PAPPA/ADAM12/ADAM19/ADAMTS2/ADAMTS1/CLCA2/ADAMDEC1/ADAMTS14	14
MF	GO:0008083	growth factor activity	13/356	163/17697	2.65081E-05	0.000715719	0.000594339	AREG/CSF2/CSF3/EREG/FGF10/IL11/INHBA/LIF/TIMP1/VEGFC/GDF15/DKK1/CLCF1	13
MF	GO:0008201	heparin binding	13/356	169/17697	3.87545E-05	0.000996545	0.000827541	COL5A1/COL13A1/FBN1/FGF10/LTBP2/PCOLCE/CCL7/CXCL6/THBS1/NRP1/ADAMTS1/CXCL13/POSTN	13
MF	GO:0061134	peptidase regulator activity	13/356	219/17697	0.000512248	0.00892303	0.007409768	COL6A3/COL7A1/CST6/FBLN1/SERPINE1/PCOLCE/SERPINA1/SFRP2/SPINT1/TIMP1/TFPI2/EPPIN/NLRP12	13
MF	GO:0004222	metalloendopeptidase activity	12/356	103/17697	1.07978E-06	3.88721E-05	3.22797E-05	FAP/MME/MMP3/MMP13/MMP14/PAPPA/ADAM12/ADAM19/ADAMTS2/ADAMTS1/ADAMDEC1/ADAMTS14	12
MF	GO:0019955	cytokine binding	12/356	128/17697	1.06871E-05	0.000320614	0.000266241	CCR8/XCR1/CXCR3/IL1R1/IL2RA/IL2RB/THBS1/IL1R2/NRP1/IL22RA1/IL31RA/CCR2	12
MF	GO:0042379	chemokine receptor binding	11/356	66/17697	7.47563E-08	4.03684E-06	3.35223E-06	CCL7/CCL11/CCL13/CCL18/CCL24/CXCL6/CXCL5/CXCL14/CCL26/CXCL13/CCR2	11
MF	GO:0070851	growth factor receptor binding	11/356	134/17697	8.473E-05	0.001883531	0.001564101	AREG/CSF2/CSF3/EREG/FGF10/GATA3/IL1R1/IL11/SHC1/VEGFC/CBLC	11
MF	GO:0003823	antigen binding	11/356	160/17697	0.000402458	0.007494045	0.006223125	CD1B/IGHA1/IGHG4/IGHM/IL7R/KIR2DL3/SPON2/IGHV2-5/IGLV3-25/IGKV1D-39/CD209	11
MF	GO:0008009	chemokine activity	10/356	49/17697	3.91431E-08	2.36519E-06	1.96407E-06	CCL7/CCL11/CCL13/CCL18/CCL24/CXCL6/CXCL5/CXCL14/CCL26/CXCL13	10
MF	GO:0008528	G protein-coupled peptide receptor activity	10/356	146/17697	0.000753233	0.011963118	0.009934285	BDKRB1/BDKRB2/CCR8/CMKLR1/FPR2/XCR1/CXCR3/NPY2R/GPR84/CCR2	10
MF	GO:0001653	peptide receptor activity	10/356	152/17697	0.001026748	0.015800358	0.013120765	BDKRB1/BDKRB2/CCR8/CMKLR1/FPR2/XCR1/CXCR3/NPY2R/GPR84/CCR2	10
MF	GO:0061135	endopeptidase regulator activity	10/356	182/17697	0.003864344	0.047426035	0.039383023	COL6A3/COL7A1/CST6/SERPINE1/SERPINA1/SFRP2/SPINT1/TIMP1/TFPI2/EPPIN	10
MF	GO:0004252	serine-type endopeptidase activity	9/356	160/17697	0.005156254	0.057954038	0.048125575	C1R/DPP4/FAP/GZMB/HABP2/KLK1/MMP3/HTRA3/HTRA4	9
MF	GO:0004866	endopeptidase inhibitor activity	9/356	175/17697	0.009089657	0.081806913	0.067933226	COL6A3/COL7A1/CST6/SERPINE1/SERPINA1/SPINT1/TIMP1/TFPI2/EPPIN	9
MF	GO:0001968	fibronectin binding	8/356	27/17697	3.94198E-08	2.36519E-06	1.96407E-06	FBLN1/IGFBP3/IGFBP6/ITGA3/SFRP2/THBS1/LRRC15/SSC5D	8
MF	GO:0048020	CCR chemokine receptor binding	8/356	43/17697	1.94421E-06	6.17574E-05	5.12839E-05	CCL7/CCL11/CCL13/CCL18/CCL24/CCL26/CXCL13/CCR2	8
MF	GO:0005518	collagen binding	8/356	67/17697	5.74774E-05	0.001349471	0.001120613	ITGA3/LUM/MMP13/PCOLCE/TGFBI/THBS1/C1QTNF1/LRRC15	8
MF	GO:0001618	virus receptor activity	7/356	74/17697	0.000711676	0.011645615	0.009670627	ANPEP/CR1/DPP4/EPHA2/MRC1/CD209/SLC52A1	7
MF	GO:0104005	hijacked molecular function	7/356	74/17697	0.000711676	0.011645615	0.009670627	ANPEP/CR1/DPP4/EPHA2/MRC1/CD209/SLC52A1	7
MF	GO:0004867	serine-type endopeptidase inhibitor activity	7/356	94/17697	0.002878016	0.037003068	0.030727694	COL6A3/COL7A1/SERPINE1/SERPINA1/SPINT1/TFPI2/EPPIN	7
MF	GO:0042562	hormone binding	7/356	102/17697	0.004532886	0.052079969	0.043247694	ALDH1A3/CHRNA1/CHRNB4/INHBA/SHC1/VDR/UCN2	7
MF	GO:0017147	Wnt-protein binding	6/356	37/17697	8.72005E-05	0.001883531	0.001564101	MET/ROR2/SFRP2/FZD7/FZD8/CTHRC1	6
MF	GO:0048407	platelet-derived growth factor binding	5/356	11/17697	1.33966E-06	4.52135E-05	3.75457E-05	COL1A1/COL1A2/COL3A1/COL5A1/COL6A1	5
MF	GO:0001637	G protein-coupled chemoattractant receptor activity	5/356	26/17697	0.000148756	0.002868875	0.002382341	CCR8/CMKLR1/XCR1/CXCR3/CCR2	5
MF	GO:0004950	chemokine receptor activity	5/356	26/17697	0.000148756	0.002868875	0.002382341	CCR8/CMKLR1/XCR1/CXCR3/CCR2	5
MF	GO:0050840	extracellular matrix binding	5/356	57/17697	0.005696947	0.060320611	0.0500908	ITGA3/TGFBI/THBS1/LRRC15/SSC5D	5
MF	GO:0004714	transmembrane receptor protein tyrosine kinase activity	5/356	62/17697	0.008117928	0.076121255	0.063211803	EPHA2/MET/ROR2/ROS1/NRP1	5
MF	GO:0016493	C-C chemokine receptor activity	4/356	23/17697	0.001053357	0.015800358	0.013120765	CCR8/XCR1/CXCR3/CCR2	4
MF	GO:0019957	C-C chemokine binding	4/356	24/17697	0.001244159	0.017680152	0.014681763	CCR8/XCR1/CXCR3/CCR2	4
MF	GO:0005520	insulin-like growth factor binding	4/356	28/17697	0.002250366	0.03115891	0.025874651	IGFBP3/IGFBP6/HTRA3/HTRA4	4
MF	GO:0043236	laminin binding	4/356	29/17697	0.002569531	0.03468867	0.028805796	ITGA3/THBS1/LRRC15/SSC5D	4
MF	GO:0019956	chemokine binding	4/356	32/17697	0.003710642	0.046598762	0.038696048	CCR8/XCR1/CXCR3/CCR2	4
MF	GO:0005154	epidermal growth factor receptor binding	4/356	33/17697	0.004156495	0.049877937	0.041419106	AREG/EREG/SHC1/CBLC	4
MF	GO:0016504	peptidase activator activity	4/356	38/17697	0.006931405	0.071979975	0.059772845	FBLN1/PCOLCE/SFRP2/NLRP12	4
MF	GO:0005109	frizzled binding	4/356	39/17697	0.007603434	0.076034337	0.063139625	ROR2/WNT2/FZD7/CTHRC1	4
MF	GO:0042287	MHC protein binding	4/356	40/17697	0.008316952	0.076121255	0.063211803	KIR2DS4/KIR3DL2/LILRB2/FCRL6	4
MF	GO:0097493	structural molecule activity conferring elasticity	3/356	11/17697	0.00118125	0.017239861	0.014316142	FBN1/FBN2/EMILIN1	3
MF	GO:0042834	peptidoglycan binding	3/356	17/17697	0.004451355	0.052079969	0.043247694	IGHM/PGLYRP1/RNASE7	3
MF	GO:0008329	signaling pattern recognition receptor activity	3/356	20/17697	0.007137416	0.072720838	0.060388064	FCN1/MARCO/PGLYRP1	3
MF	GO:0015278	calcium-release channel activity	3/356	21/17697	0.008204502	0.076121255	0.063211803	ITPR3/MCOLN3/JPH1	3
MF	GO:0022829	wide pore channel activity	3/356	21/17697	0.008204502	0.076121255	0.063211803	GJB2/GJB3/PRF1	3
MF	GO:0038187	pattern recognition receptor activity	3/356	21/17697	0.008204502	0.076121255	0.063211803	FCN1/MARCO/PGLYRP1	3
KEGG	hsa04060	Cytokine-cytokine receptor interaction	37/202	295/8076	1.47354E-16	3.37441E-14	3.07118E-14	CD70/CCR8/CSF2/CSF3/XCR1/CXCR3/IFNA5/IFNG/IL1R1/IL2RA/IL2RB/IL7R/IL9R/IL11/TNFRSF9/INHBA/LIF/CCL7/CCL11/CCL13/CCL18/CCL24/CXCL6/CXCL5/TNFSF4/IL1R2/TNFRSF18/GDF15/CXCL14/CCL26/CXCL13/IL24/CLCF1/IL21R/IL22RA1/IL31RA/CCR2	37
KEGG	hsa04974	Protein digestion and absorption	23/202	103/8076	3.8363E-16	4.39256E-14	3.99783E-14	COL1A1/COL1A2/COL3A1/COL5A1/COL5A2/COL6A1/COL6A2/COL6A3/COL7A1/COL8A1/COL8A2/COL12A1/COL13A1/DPP4/KCNN4/MME/SLC15A1/KCNK5/COL21A1/COL27A1/COL23A1/COL22A1/COL24A1	23
KEGG	hsa04151	PI3K-Akt signaling pathway	22/202	354/8076	6.98154E-05	0.001776413	0.001616777	AREG/COL1A1/COL1A2/COL6A1/COL6A2/COL6A3/CSF3/EPHA2/EREG/FGF10/IBSP/IFNA5/IL2RA/IL2RB/IL7R/ITGA3/LAMA3/LAMB1/LAMB3/MET/THBS1/VEGFC	22
KEGG	hsa04061	Viral protein interaction with cytokine and cytokine receptor	18/202	100/8076	3.48554E-11	2.66063E-09	2.42153E-09	CCR8/XCR1/CXCR3/IL2RA/IL2RB/CCL7/CCL11/CCL13/CCL18/CCL24/CXCL6/CXCL5/CXCL14/CCL26/CXCL13/IL24/IL22RA1/CCR2	18
KEGG	hsa05165	Human papillomavirus infection	18/202	331/8076	0.001556182	0.021500302	0.01956819	COL1A1/COL1A2/COL6A1/COL6A2/COL6A3/IBSP/IFNA5/ITGA3/LAMA3/LAMB1/LAMB3/MX1/PTGER4/THBS1/WNT2/FZD7/FZD8/OASL	18
KEGG	hsa04062	Chemokine signaling pathway	15/202	192/8076	8.78391E-05	0.002011516	0.001830752	CCR8/XCR1/CXCR3/CCL7/CCL11/CCL13/CCL18/CCL24/CXCL6/CXCL5/SHC1/CXCL14/CCL26/CXCL13/CCR2	15
KEGG	hsa04510	Focal adhesion	15/202	201/8076	0.000146998	0.003060225	0.00278522	COL1A1/COL1A2/COL6A1/COL6A2/COL6A3/IBSP/ITGA3/LAMA3/LAMB1/LAMB3/MET/SHC1/THBS1/VEGFC/MYL7	15
KEGG	hsa04640	Hematopoietic cell lineage	13/202	99/8076	9.52259E-07	5.45168E-05	4.96177E-05	ANPEP/CD1B/CR1/CSF2/CSF3/IL1R1/IL2RA/IL7R/IL9R/IL11/ITGA3/MME/IL1R2	13
KEGG	hsa04630	JAK-STAT signaling pathway	13/202	162/8076	0.000200234	0.00382114	0.003477755	CSF2/CSF3/IFNA5/IFNG/IL2RA/IL2RB/IL7R/IL9R/IL11/LIF/IL24/IL21R/IL22RA1	13
KEGG	hsa05202	Transcriptional misregulation in cancer	13/202	192/8076	0.001023137	0.016735598	0.015231664	RUNX2/RUNX1/CSF2/GZMB/IGFBP3/IL2RB/MET/MMP3/SPINT1/PAX8/IL1R2/HMGA2/ETV7	13
KEGG	hsa04512	ECM-receptor interaction	12/202	88/8076	1.67605E-06	7.67632E-05	6.98649E-05	COL1A1/COL1A2/COL6A1/COL6A2/COL6A3/IBSP/ITGA3/LAMA3/LAMB1/LAMB3/SDC1/THBS1	12
KEGG	hsa05146	Amoebiasis	12/202	102/8076	8.11167E-06	0.000265367	0.00024152	CD1B/COL1A1/COL1A2/COL3A1/CSF2/IFNG/IL1R1/LAMA3/LAMB1/LAMB3/NOS2/IL1R2	12
KEGG	hsa05205	Proteoglycans in cancer	12/202	205/8076	0.005257768	0.066890494	0.06087942	COL1A1/COL1A2/ITPR3/LUM/MET/PLAUR/SDC1/THBS1/WNT2/FZD7/FZD8/TWIST2	12
KEGG	hsa04610	Complement and coagulation cascades	11/202	85/8076	7.71722E-06	0.000265367	0.00024152	BDKRB1/BDKRB2/C1R/C4BPB/C6/CR1/F5/F13A1/SERPINE1/SERPINA1/PLAUR	11
KEGG	hsa04657	IL-17 signaling pathway	11/202	94/8076	2.05173E-05	0.000587307	0.000534529	CSF2/CSF3/IFNG/LCN2/MMP3/MMP13/CCL7/CCL11/CXCL6/CXCL5/FOSL1	11
KEGG	hsa04650	Natural killer cell mediated cytotoxicity	10/202	131/8076	0.001596092	0.021500302	0.01956819	CSF2/GZMB/IFNA5/IFNG/KIR2DL1/KIR2DL3/KIR2DS4/KIR3DL2/PRF1/SHC1	10
KEGG	hsa05332	Graft-versus-host disease	6/202	42/8076	0.000562561	0.009909726	0.009019194	GZMB/IFNG/KIR2DL1/KIR2DL3/KIR3DL2/PRF1	6
KEGG	hsa05144	Malaria	6/202	50/8076	0.00144379	0.021500302	0.01956819	CR1/CSF3/IFNG/MET/SDC1/THBS1	6
